# Supplementary material for: Functional Networks of Nucleocytoplasmic Transport-Related Genes Differentiate Ischemic and Dilated Cardiomyopathies. A New Therapeutic Opportunity
Source: PLoS One. 2014 Aug 19;9(8):e104709. doi: 10.1371/journal.pone.0104709 (PMC4138080; doi:10.1371/journal.pone.0104709)
Supplement: Table S1 — Significantly altered genes in ICM and DCM pathologies (>1.29-fold; P <0.05). (XLSX) [file pone.0104709.s001.xlsx]

## Sheet: ICM vs. CNT
Ensembl ID	FoldChange	PValue	Gene_Name	Description
ENSG00000125730	-4.00169	1.62154e-15	C3	complement component 3 [Source:HGNC Symbol;Acc:1318]
ENSG00000118849	-29.7719	7.45596e-15	RARRES1	retinoic acid receptor responder (tazarotene induced) 1 [Source:HGNC Symbol;Acc:9867]
ENSG00000007908	-6.99996	2.50351e-14	SELE	selectin E [Source:HGNC Symbol;Acc:10718]
ENSG00000133321	-10.2742	1.28115e-13	RARRES3	retinoic acid receptor responder (tazarotene induced) 3 [Source:HGNC Symbol;Acc:9869]
ENSG00000184557	-3.93618	3.00715e-13	SOCS3	suppressor of cytokine signaling 3 [Source:HGNC Symbol;Acc:19391]
ENSG00000196136	-9.9477	4.32237e-13	SERPINA3	serpin peptidase inhibitor, clade A (alpha-1 antiproteinase, antitrypsin), member 3 [Source:HGNC Symbol;Acc:16]
ENSG00000125347	-5.05861	1.76912e-12	IRF1	interferon regulatory factor 1 [Source:HGNC Symbol;Acc:6116]
ENSG00000168062	-8.53288	1.52432e-11	BATF2	basic leucine zipper transcription factor, ATF-like 2 [Source:HGNC Symbol;Acc:25163]
ENSG00000137496	-4.75121	4.60669e-11	IL18BP	interleukin 18 binding protein [Source:HGNC Symbol;Acc:5987]
ENSG00000162654	-3.89862	5.49426e-11	GBP4	guanylate binding protein 4 [Source:HGNC Symbol;Acc:20480]
ENSG00000162645	-4.02639	8.40474e-11	GBP2	guanylate binding protein 2, interferon-inducible [Source:HGNC Symbol;Acc:4183]
ENSG00000169248	-24.5973	1.64013e-10	CXCL11	chemokine (C-X-C motif) ligand 11 [Source:HGNC Symbol;Acc:10638]
ENSG00000168394	-4.22424	1.8772e-10	TAP1	transporter 1, ATP-binding cassette, sub-family B (MDR/TAP) [Source:HGNC Symbol;Acc:43]
ENSG00000184371	-2.45118	3.13139e-10	CSF1	colony stimulating factor 1 (macrophage) [Source:HGNC Symbol;Acc:2432]
ENSG00000156427	-3.20322	4.10416e-10	FGF18	fibroblast growth factor 18 [Source:HGNC Symbol;Acc:3674]
ENSG00000006327	3.06517	4.36129e-10	TNFRSF12A	tumor necrosis factor receptor superfamily, member 12A [Source:HGNC Symbol;Acc:18152]
ENSG00000140853	-3.58999	6.55778e-10	NLRC5	NLR family, CARD domain containing 5 [Source:HGNC Symbol;Acc:29933]
ENSG00000179583	-4.77011	1.03309e-09	CIITA	class II, major histocompatibility complex, transactivator [Source:HGNC Symbol;Acc:7067]
ENSG00000005801	-6.02696	1.88939e-09	ZNF195	zinc finger protein 195 [Source:HGNC Symbol;Acc:12986]
ENSG00000145623	-3.14958	1.92692e-09	OSMR	oncostatin M receptor [Source:HGNC Symbol;Acc:8507]
ENSG00000221869	-3.21396	2.20319e-09	CEBPD	CCAAT/enhancer binding protein (C/EBP), delta [Source:HGNC Symbol;Acc:1835]
ENSG00000125735	-9.18284	2.25439e-09	TNFSF14	tumor necrosis factor (ligand) superfamily, member 14 [Source:HGNC Symbol;Acc:11930]
ENSG00000173193	-3.19743	2.39412e-09	PARP14	poly (ADP-ribose) polymerase family, member 14 [Source:HGNC Symbol;Acc:29232]
ENSG00000130844	-3.87142	2.55548e-09	ZNF331	zinc finger protein 331 [Source:HGNC Symbol;Acc:15489]
ENSG00000138755	-8.75156	3.77246e-09	CXCL9	chemokine (C-X-C motif) ligand 9 [Source:HGNC Symbol;Acc:7098]
ENSG00000224389	-4.25669	3.9166e-09	C4B	complement component 4B (Chido blood group) [Source:HGNC Symbol;Acc:1324]
ENSG00000108691	-4.05445	5.86322e-09	CCL2	chemokine (C-C motif) ligand 2 [Source:HGNC Symbol;Acc:10618]
ENSG00000137959	-2.7973	8.4078e-09	IFI44L	interferon-induced protein 44-like [Source:HGNC Symbol;Acc:17817]
ENSG00000154096	5.20737	1.24701e-08	THY1	Thy-1 cell surface antigen [Source:HGNC Symbol;Acc:11801]
ENSG00000131203	-12.5007	1.4544e-08	IDO1	indoleamine 2,3-dioxygenase 1 [Source:HGNC Symbol;Acc:6059]
ENSG00000100342	-3.12547	1.63411e-08	APOL1	apolipoprotein L, 1 [Source:HGNC Symbol;Acc:618]
ENSG00000119917	-4.18467	1.65493e-08	IFIT3	interferon-induced protein with tetratricopeptide repeats 3 [Source:HGNC Symbol;Acc:5411]
ENSG00000160179	-3.20243	2.06599e-08	ABCG1	ATP-binding cassette, sub-family G (WHITE), member 1 [Source:HGNC Symbol;Acc:73]
ENSG00000165175	-2.4467	3.56079e-08	MID1IP1	MID1 interacting protein 1 [Source:HGNC Symbol;Acc:20715]
ENSG00000117228	-5.67522	3.75143e-08	GBP1	guanylate binding protein 1, interferon-inducible [Source:HGNC Symbol;Acc:4182]
ENSG00000172602	-6.28813	4.27303e-08	RND1	Rho family GTPase 1 [Source:HGNC Symbol;Acc:18314]
ENSG00000166689	-2.88699	5.15604e-08	PLEKHA7	pleckstrin homology domain containing, family A member 7 [Source:HGNC Symbol;Acc:27049]
ENSG00000101187	-3.44356	6.56942e-08	SLCO4A1	solute carrier organic anion transporter family, member 4A1 [Source:HGNC Symbol;Acc:10953]
ENSG00000184661	-3.27127	7.58224e-08	CDCA2	cell division cycle associated 2 [Source:HGNC Symbol;Acc:14623]
ENSG00000162692	-2.66735	9.96757e-08	VCAM1	vascular cell adhesion molecule 1 [Source:HGNC Symbol;Acc:12663]
ENSG00000189292	15.2543	1.75993e-07	FAM150B	family with sequence similarity 150, member B [Source:HGNC Symbol;Acc:27683]
ENSG00000069849	-2.79741	1.77769e-07	ATP1B3	ATPase, Na+/K+ transporting, beta 3 polypeptide [Source:HGNC Symbol;Acc:806]
ENSG00000115415	-3.89501	1.88187e-07	STAT1	signal transducer and activator of transcription 1, 91kDa [Source:HGNC Symbol;Acc:11362]
ENSG00000158158	2.16897	2.30346e-07	CNNM4	cyclin M4 [Source:HGNC Symbol;Acc:105]
ENSG00000231852	-6.72175	2.32149e-07	CYP21A2	cytochrome P450, family 21, subfamily A, polypeptide 2 [Source:HGNC Symbol;Acc:2600]
ENSG00000056736	-5.05725	2.36123e-07	IL17RB	interleukin 17 receptor B [Source:HGNC Symbol;Acc:18015]
ENSG00000188993	-5.64708	2.66826e-07	LRRC66	leucine rich repeat containing 66 [Source:HGNC Symbol;Acc:34299]
ENSG00000167772	5.15132	2.73847e-07	ANGPTL4	angiopoietin-like 4 [Source:HGNC Symbol;Acc:16039]
ENSG00000138496	-3.218	2.75458e-07	PARP9	poly (ADP-ribose) polymerase family, member 9 [Source:HGNC Symbol;Acc:24118]
ENSG00000159403	-3.05603	2.98294e-07	C1R	complement component 1, r subcomponent [Source:HGNC Symbol;Acc:1246]
ENSG00000204267	-3.01438	3.83326e-07	TAP2	transporter 2, ATP-binding cassette, sub-family B (MDR/TAP) [Source:HGNC Symbol;Acc:44]
ENSG00000117226	-4.02116	3.8763e-07	GBP3	guanylate binding protein 3 [Source:HGNC Symbol;Acc:4184]
ENSG00000118985	-3.17535	4.06021e-07	ELL2	elongation factor, RNA polymerase II, 2 [Source:HGNC Symbol;Acc:17064]
ENSG00000165449	4.70609	4.39042e-07	SLC16A9	solute carrier family 16, member 9 (monocarboxylic acid transporter 9) [Source:HGNC Symbol;Acc:23520]
ENSG00000163840	-3.08954	5.90212e-07	DTX3L	deltex 3-like (Drosophila) [Source:HGNC Symbol;Acc:30323]
ENSG00000188257	-5.7076	6.78475e-07	PLA2G2A	phospholipase A2, group IIA (platelets, synovial fluid) [Source:HGNC Symbol;Acc:9031]
ENSG00000127129	-6.94929	8.58732e-07	EDN2	endothelin 2 [Source:HGNC Symbol;Acc:3177]
ENSG00000130595	2.68316	9.46691e-07	TNNT3	troponin T type 3 (skeletal, fast) [Source:HGNC Symbol;Acc:11950]
ENSG00000164169	-2.77922	9.48676e-07	PRMT10	protein arginine methyltransferase 10 (putative) [Source:HGNC Symbol;Acc:25099]
ENSG00000240654	7.51743	1.03156e-06	C1QTNF9	C1q and tumor necrosis factor related protein 9 [Source:HGNC Symbol;Acc:28732]
ENSG00000162461	3.16009	1.14001e-06	SLC25A34	solute carrier family 25, member 34 [Source:HGNC Symbol;Acc:27653]
ENSG00000185885	-2.51069	1.35828e-06	IFITM1	interferon induced transmembrane protein 1 [Source:HGNC Symbol;Acc:5412]
ENSG00000119922	-3.41518	1.38019e-06	IFIT2	interferon-induced protein with tetratricopeptide repeats 2 [Source:HGNC Symbol;Acc:5409]
ENSG00000089199	-3.14492	1.69557e-06	CHGB	chromogranin B (secretogranin 1) [Source:HGNC Symbol;Acc:1930]
ENSG00000138615	3.0216	1.79188e-06	CILP	cartilage intermediate layer protein, nucleotide pyrophosphohydrolase [Source:HGNC Symbol;Acc:1980]
ENSG00000124713	-4.78105	2.01088e-06	GNMT	glycine N-methyltransferase [Source:HGNC Symbol;Acc:4415]
ENSG00000175592	-4.29478	2.83956e-06	FOSL1	FOS-like antigen 1 [Source:HGNC Symbol;Acc:13718]
ENSG00000221963	-3.78676	2.86927e-06	APOL6	apolipoprotein L, 6 [Source:HGNC Symbol;Acc:14870]
ENSG00000158006	2.29284	3.00437e-06	PAFAH2	platelet-activating factor acetylhydrolase 2, 40kDa [Source:HGNC Symbol;Acc:8579]
ENSG00000169245	-7.10541	3.19045e-06	CXCL10	chemokine (C-X-C motif) ligand 10 [Source:HGNC Symbol;Acc:10637]
ENSG00000105939	-2.58928	3.23245e-06	ZC3HAV1	zinc finger CCCH-type, antiviral 1 [Source:HGNC Symbol;Acc:23721]
ENSG00000106819	2.16566	3.59312e-06	ASPN	asporin [Source:HGNC Symbol;Acc:14872]
ENSG00000153234	-2.49789	3.66253e-06	NR4A2	nuclear receptor subfamily 4, group A, member 2 [Source:HGNC Symbol;Acc:7981]
ENSG00000165507	-3.15031	3.76346e-06	C10orf10	chromosome 10 open reading frame 10 [Source:HGNC Symbol;Acc:23355]
ENSG00000213928	-2.55997	3.85288e-06	IRF9	interferon regulatory factor 9 [Source:HGNC Symbol;Acc:6131]
ENSG00000112562	2.91416	4.09356e-06	SMOC2	SPARC related modular calcium binding 2 [Source:HGNC Symbol;Acc:20323]
ENSG00000146592	2.22648	4.76913e-06	CREB5	cAMP responsive element binding protein 5 [Source:HGNC Symbol;Acc:16844]
ENSG00000115163	9.82296	4.94622e-06	CENPA	centromere protein A [Source:HGNC Symbol;Acc:1851]
ENSG00000164136	-3.22495	5.95326e-06	IL15	interleukin 15 [Source:HGNC Symbol;Acc:5977]
ENSG00000112984	10.3905	5.99972e-06	KIF20A	kinesin family member 20A [Source:HGNC Symbol;Acc:9787]
ENSG00000117289	1.83773	6.17264e-06	TXNIP	thioredoxin interacting protein [Source:HGNC Symbol;Acc:16952]
ENSG00000133106	-3.11222	6.29264e-06	EPSTI1	epithelial stromal interaction 1 (breast) [Source:HGNC Symbol;Acc:16465]
ENSG00000119650	1.98907	7.98006e-06	IFT43	intraflagellar transport 43 homolog (Chlamydomonas) [Source:HGNC Symbol;Acc:29669]
ENSG00000120457	-3.06279	8.09605e-06	KCNJ5	potassium inwardly-rectifying channel, subfamily J, member 5 [Source:HGNC Symbol;Acc:6266]
ENSG00000165694	-6.08796	8.44398e-06	FRMD7	FERM domain containing 7 [Source:HGNC Symbol;Acc:8079]
ENSG00000216490	-2.81795	8.66744e-06	IFI30	interferon, gamma-inducible protein 30 [Source:HGNC Symbol;Acc:5398]
ENSG00000176945	-2.56379	8.71803e-06	MUC20	mucin 20, cell surface associated [Source:HGNC Symbol;Acc:23282]
ENSG00000101825	2.8357	1.01558e-05	MXRA5	matrix-remodelling associated 5 [Source:HGNC Symbol;Acc:7539]
ENSG00000156587	-2.7183	1.04653e-05	UBE2L6	ubiquitin-conjugating enzyme E2L 6 [Source:HGNC Symbol;Acc:12490]
ENSG00000005187	2.76131	1.47021e-05	ACSM3	acyl-CoA synthetase medium-chain family member 3 [Source:HGNC Symbol;Acc:10522]
ENSG00000128335	-2.73075	1.56148e-05	APOL2	apolipoprotein L, 2 [Source:HGNC Symbol;Acc:619]
ENSG00000106809	2.21368	1.59674e-05	OGN	osteoglycin [Source:HGNC Symbol;Acc:8126]
ENSG00000213424	-12.4119	1.62124e-05	KRT222	keratin 222 [Source:HGNC Symbol;Acc:28695]
ENSG00000154655	-3.98408	1.63399e-05	L3MBTL4	l(3)mbt-like 4 (Drosophila) [Source:HGNC Symbol;Acc:26677]
ENSG00000101608	2.6484	1.72293e-05	MYL12A	myosin, light chain 12A, regulatory, non-sarcomeric [Source:HGNC Symbol;Acc:16701]
ENSG00000248485	-8.56611	1.7233e-05	PCP4L1	Purkinje cell protein 4 like 1 [Source:HGNC Symbol;Acc:20448]
ENSG00000137571	-3.3371	2.00931e-05	SLCO5A1	solute carrier organic anion transporter family, member 5A1 [Source:HGNC Symbol;Acc:19046]
ENSG00000186314	-2.74418	2.13613e-05	PRELID2	PRELI domain containing 2 [Source:HGNC Symbol;Acc:28306]
ENSG00000145949	-3.3168	2.5131e-05	MYLK4	myosin light chain kinase family, member 4 [Source:HGNC Symbol;Acc:27972]
ENSG00000129521	2.6028	2.64827e-05	EGLN3	egl nine homolog 3 (C. elegans) [Source:HGNC Symbol;Acc:14661]
ENSG00000099889	1.89	2.81943e-05	ARVCF	armadillo repeat gene deleted in velocardiofacial syndrome [Source:HGNC Symbol;Acc:728]
ENSG00000108342	-7.87175	2.85953e-05	CSF3	colony stimulating factor 3 (granulocyte) [Source:HGNC Symbol;Acc:2438]
ENSG00000091986	1.97508	3.11339e-05	CCDC80	coiled-coil domain containing 80 [Source:HGNC Symbol;Acc:30649]
ENSG00000130222	2.20748	3.21994e-05	GADD45G	growth arrest and DNA-damage-inducible, gamma [Source:HGNC Symbol;Acc:4097]
ENSG00000168907	-3.05582	3.27266e-05	PLA2G4F	phospholipase A2, group IVF [Source:HGNC Symbol;Acc:27396]
ENSG00000138758	1.71511	3.28422e-05	SEPT11	septin 11 [Source:HGNC Symbol;Acc:25589]
ENSG00000119411	-3.35522	3.30523e-05	BSPRY	B-box and SPRY domain containing [Source:HGNC Symbol;Acc:18232]
ENSG00000082898	1.6356	3.52692e-05	XPO1	exportin 1 (CRM1 homolog, yeast) [Source:HGNC Symbol;Acc:12825]
ENSG00000158486	-4.06446	4.03954e-05	DNAH3	dynein, axonemal, heavy chain 3 [Source:HGNC Symbol;Acc:2949]
ENSG00000118292	2.31788	4.10289e-05	C1orf54	chromosome 1 open reading frame 54 [Source:HGNC Symbol;Acc:26258]
ENSG00000144837	-3.47226	4.25892e-05	PLA1A	phospholipase A1 member A [Source:HGNC Symbol;Acc:17661]
ENSG00000243649	-6.27507	4.32031e-05	CFB	complement factor B [Source:HGNC Symbol;Acc:1037]
ENSG00000160219	1.70766	4.79218e-05	GAB3	GRB2-associated binding protein 3 [Source:HGNC Symbol;Acc:17515]
ENSG00000113296	2.76355	5.82148e-05	THBS4	thrombospondin 4 [Source:HGNC Symbol;Acc:11788]
ENSG00000141574	-4.81078	7.0757e-05	SECTM1	secreted and transmembrane 1 [Source:HGNC Symbol;Acc:10707]
ENSG00000198208	1.85635	7.85597e-05	RPS6KL1	ribosomal protein S6 kinase-like 1 [Source:HGNC Symbol;Acc:20222]
ENSG00000205208	2.28727	8.21396e-05	C4orf46	chromosome 4 open reading frame 46 [Source:HGNC Symbol;Acc:27320]
ENSG00000138193	1.81192	9.26402e-05	PLCE1	phospholipase C, epsilon 1 [Source:HGNC Symbol;Acc:17175]
ENSG00000010030	-5.83373	9.4567e-05	ETV7	ets variant 7 [Source:HGNC Symbol;Acc:18160]
ENSG00000140557	1.97258	0.000102561	ST8SIA2	ST8 alpha-N-acetyl-neuraminide alpha-2,8-sialyltransferase 2 [Source:HGNC Symbol;Acc:10870]
ENSG00000169715	2.6211	0.000107661	MT1E	metallothionein 1E [Source:HGNC Symbol;Acc:7397]
ENSG00000054148	1.866	0.000111734	PHPT1	phosphohistidine phosphatase 1 [Source:HGNC Symbol;Acc:30033]
ENSG00000102554	-3.14504	0.000117456	KLF5	Kruppel-like factor 5 (intestinal) [Source:HGNC Symbol;Acc:6349]
ENSG00000187922	-12.2397	0.000120935	LCN10	lipocalin 10 [Source:HGNC Symbol;Acc:20892]
ENSG00000117090	-4.73981	0.000123777	SLAMF1	signaling lymphocytic activation molecule family member 1 [Source:HGNC Symbol;Acc:10903]
ENSG00000136826	2.25237	0.000134509	KLF4	Kruppel-like factor 4 (gut) [Source:HGNC Symbol;Acc:6348]
ENSG00000197614	1.64863	0.000136187	MFAP5	microfibrillar associated protein 5 [Source:HGNC Symbol;Acc:29673]
ENSG00000188368	-18.988	0.000136694	PRR19	proline rich 19 [Source:HGNC Symbol;Acc:33728]
ENSG00000196586	18.3567	0.000137079	MYO6	myosin VI [Source:HGNC Symbol;Acc:7605]
ENSG00000182636	1.85805	0.000141371	NDN	necdin, melanoma antigen (MAGE) family member [Source:HGNC Symbol;Acc:7675]
ENSG00000056972	1.6377	0.000152889	TRAF3IP2	TRAF3 interacting protein 2 [Source:HGNC Symbol;Acc:1343]
ENSG00000154451	-3.07952	0.000155746	GBP5	guanylate binding protein 5 [Source:HGNC Symbol;Acc:19895]
ENSG00000049540	2.1028	0.000175962	ELN	elastin [Source:HGNC Symbol;Acc:3327]
ENSG00000172724	-8.31881	0.000177398	CCL19	chemokine (C-C motif) ligand 19 [Source:HGNC Symbol;Acc:10617]
ENSG00000188086	-4.21935	0.000191039	PRSS45	protease, serine, 45 [Source:HGNC Symbol;Acc:30717]
ENSG00000148677	1.654	0.000192234	ANKRD1	ankyrin repeat domain 1 (cardiac muscle) [Source:HGNC Symbol;Acc:15819]
ENSG00000112280	4.39183	0.000210407	COL9A1	collagen, type IX, alpha 1 [Source:HGNC Symbol;Acc:2217]
ENSG00000107742	2.12943	0.000210898	SPOCK2	sparc/osteonectin, cwcv and kazal-like domains proteoglycan (testican) 2 [Source:HGNC Symbol;Acc:13564]
ENSG00000108551	-2.57641	0.000222132	RASD1	RAS, dexamethasone-induced 1 [Source:HGNC Symbol;Acc:15828]
ENSG00000167774	2.04736	0.000237233	NDUFA7	NADH dehydrogenase (ubiquinone) 1 alpha subcomplex, 7, 14.5kDa [Source:HGNC Symbol;Acc:7691]
ENSG00000150281	2.11186	0.000246259	CTF1	cardiotrophin 1 [Source:HGNC Symbol;Acc:2499]
ENSG00000183134	3.33861	0.000260658	PTGDR2	prostaglandin D2 receptor 2 [Source:HGNC Symbol;Acc:4502]
ENSG00000171747	10.7656	0.000268302	LGALS4	lectin, galactoside-binding, soluble, 4 [Source:HGNC Symbol;Acc:6565]
ENSG00000144524	2.0396	0.000269991	COPS7B	COP9 constitutive photomorphogenic homolog subunit 7B (Arabidopsis) [Source:HGNC Symbol;Acc:16760]
ENSG00000105372	1.54781	0.000271271	RPS19	ribosomal protein S19 [Source:HGNC Symbol;Acc:10402]
ENSG00000152766	-10.8602	0.000273572	ANKRD22	ankyrin repeat domain 22 [Source:HGNC Symbol;Acc:28321]
ENSG00000178826	2.63073	0.000295139	TMEM139	transmembrane protein 139 [Source:HGNC Symbol;Acc:22058]
ENSG00000180389	1.87443	0.00029541	ATP5EP2	ATP synthase, H+ transporting, mitochondrial F1 complex, epsilon subunit pseudogene 2 [Source:HGNC Symbol;Acc:34026]
ENSG00000129757	2.72985	0.000296893	CDKN1C	cyclin-dependent kinase inhibitor 1C (p57, Kip2) [Source:HGNC Symbol;Acc:1786]
ENSG00000120669	6.36234	0.000300562	SOHLH2	spermatogenesis and oogenesis specific basic helix-loop-helix 2 [Source:HGNC Symbol;Acc:26026]
ENSG00000178031	-3.83979	0.000300583	ADAMTSL1	ADAMTS-like 1 [Source:HGNC Symbol;Acc:14632]
ENSG00000197756	2.08654	0.000303188	RPL37A	ribosomal protein L37a [Source:HGNC Symbol;Acc:10348]
ENSG00000164066	1.71765	0.000323229	INTU	inturned planar cell polarity effector homolog (Drosophila) [Source:HGNC Symbol;Acc:29239]
ENSG00000166317	1.86063	0.000344933	SYNPO2L	synaptopodin 2-like [Source:HGNC Symbol;Acc:23532]
ENSG00000178537	1.82831	0.000348119	SLC25A20	solute carrier family 25 (carnitine/acylcarnitine translocase), member 20 [Source:HGNC Symbol;Acc:1421]
ENSG00000140939	1.69037	0.000374136	NOL3	nucleolar protein 3 (apoptosis repressor with CARD domain) [Source:HGNC Symbol;Acc:7869]
ENSG00000007062	2.33886	0.000390549	PROM1	prominin 1 [Source:HGNC Symbol;Acc:9454]
ENSG00000144820	48.4666	0.000395498	GPR128	G protein-coupled receptor 128 [Source:HGNC Symbol;Acc:19241]
ENSG00000106631	2.67705	0.000396619	MYL7	myosin, light chain 7, regulatory [Source:HGNC Symbol;Acc:21719]
ENSG00000106483	3.19443	0.00040196	SFRP4	secreted frizzled-related protein 4 [Source:HGNC Symbol;Acc:10778]
ENSG00000197616	-2.64578	0.000406998	MYH6	myosin, heavy chain 6, cardiac muscle, alpha [Source:HGNC Symbol;Acc:7576]
ENSG00000177700	1.8758	0.000414632	POLR2L	polymerase (RNA) II (DNA directed) polypeptide L, 7.6kDa [Source:HGNC Symbol;Acc:9199]
ENSG00000118004	2.00936	0.000427317	COLEC11	collectin sub-family member 11 [Source:HGNC Symbol;Acc:17213]
ENSG00000138378	4.08386	0.000460159	STAT4	signal transducer and activator of transcription 4 [Source:HGNC Symbol;Acc:11365]
ENSG00000070404	2.3239	0.000460741	FSTL3	follistatin-like 3 (secreted glycoprotein) [Source:HGNC Symbol;Acc:3973]
ENSG00000113578	1.50988	0.000461221	FGF1	fibroblast growth factor 1 (acidic) [Source:HGNC Symbol;Acc:3665]
ENSG00000134716	1.58186	0.000471308	CYP2J2	cytochrome P450, family 2, subfamily J, polypeptide 2 [Source:HGNC Symbol;Acc:2634]
ENSG00000107018	80.8319	0.000471597	RLN1	relaxin 1 [Source:HGNC Symbol;Acc:10026]
ENSG00000108821	2.36036	0.000498393	COL1A1	collagen, type I, alpha 1 [Source:HGNC Symbol;Acc:2197]
ENSG00000222036	2.37918	0.00052613	POTEG	POTE ankyrin domain family, member G [Source:HGNC Symbol;Acc:33896]
ENSG00000164342	-4.31162	0.000573989	TLR3	toll-like receptor 3 [Source:HGNC Symbol;Acc:11849]
ENSG00000177414	-3.66802	0.000623639	UBE2U	ubiquitin-conjugating enzyme E2U (putative) [Source:HGNC Symbol;Acc:28559]
ENSG00000164405	2.38417	0.000640686	UQCRQ	ubiquinol-cytochrome c reductase, complex III subunit VII, 9.5kDa [Source:HGNC Symbol;Acc:29594]
ENSG00000137094	1.61409	0.000652943	DNAJB5	DnaJ (Hsp40) homolog, subfamily B, member 5 [Source:HGNC Symbol;Acc:14887]
ENSG00000005448	2.11911	0.000654635	WDR54	WD repeat domain 54 [Source:HGNC Symbol;Acc:25770]
ENSG00000240972	2.13949	0.000656942	MIF	macrophage migration inhibitory factor (glycosylation-inhibiting factor) [Source:HGNC Symbol;Acc:7097]
ENSG00000134262	1.476	0.000661377	AP4B1	adaptor-related protein complex 4, beta 1 subunit [Source:HGNC Symbol;Acc:572]
ENSG00000082556	-4.87037	0.00066477	OPRK1	opioid receptor, kappa 1 [Source:HGNC Symbol;Acc:8154]
ENSG00000084636	1.73016	0.000665595	COL16A1	collagen, type XVI, alpha 1 [Source:HGNC Symbol;Acc:2193]
ENSG00000103066	1.54071	0.000693937	PLA2G15	phospholipase A2, group XV [Source:HGNC Symbol;Acc:17163]
ENSG00000148344	-3.32223	0.000696763	PTGES	prostaglandin E synthase [Source:HGNC Symbol;Acc:9599]
ENSG00000140481	10.4299	0.000704041	CCDC33	coiled-coil domain containing 33 [Source:HGNC Symbol;Acc:26552]
ENSG00000160180	3.57374	0.000713391	TFF3	trefoil factor 3 (intestinal) [Source:HGNC Symbol;Acc:11757]
ENSG00000106003	2.07907	0.000715142	LFNG	LFNG O-fucosylpeptide 3-beta-N-acetylglucosaminyltransferase [Source:HGNC Symbol;Acc:6560]
ENSG00000176907	1.79729	0.000726497	C8orf4	chromosome 8 open reading frame 4 [Source:HGNC Symbol;Acc:1357]
ENSG00000205560	1.84743	0.00072865	CPT1B	carnitine palmitoyltransferase 1B (muscle) [Source:HGNC Symbol;Acc:2329]
ENSG00000171241	-3.07873	0.000752946	SHCBP1	SHC SH2-domain binding protein 1 [Source:HGNC Symbol;Acc:29547]
ENSG00000172156	-2.88687	0.000754304	CCL11	chemokine (C-C motif) ligand 11 [Source:HGNC Symbol;Acc:10610]
ENSG00000073754	-4.98431	0.000774025	CD5L	CD5 molecule-like [Source:HGNC Symbol;Acc:1690]
ENSG00000114988	1.59322	0.00078736	LMAN2L	lectin, mannose-binding 2-like [Source:HGNC Symbol;Acc:19263]
ENSG00000107165	1.87406	0.000794439	TYRP1	tyrosinase-related protein 1 [Source:HGNC Symbol;Acc:12450]
ENSG00000171388	3.0838	0.000800193	APLN	apelin [Source:HGNC Symbol;Acc:16665]
ENSG00000121858	-2.48088	0.000808075	TNFSF10	tumor necrosis factor (ligand) superfamily, member 10 [Source:HGNC Symbol;Acc:11925]
ENSG00000183617	1.90826	0.000810675	MRPL54	mitochondrial ribosomal protein L54 [Source:HGNC Symbol;Acc:16685]
ENSG00000164736	2.26152	0.000832075	SOX17	SRY (sex determining region Y)-box 17 [Source:HGNC Symbol;Acc:18122]
ENSG00000143632	2.13729	0.000850048	ACTA1	actin, alpha 1, skeletal muscle [Source:HGNC Symbol;Acc:129]
ENSG00000129009	2.08242	0.000872422	ISLR	immunoglobulin superfamily containing leucine-rich repeat [Source:HGNC Symbol;Acc:6133]
ENSG00000121691	1.45139	0.000887867	CAT	catalase [Source:HGNC Symbol;Acc:1516]
ENSG00000134882	1.45368	0.000923761	UBAC2	UBA domain containing 2 [Source:HGNC Symbol;Acc:20486]
ENSG00000125772	1.97279	0.000926749	GPCPD1	glycerophosphocholine phosphodiesterase GDE1 homolog (S. cerevisiae) [Source:HGNC Symbol;Acc:26957]
ENSG00000130037	4.30904	0.00092862	KCNA5	potassium voltage-gated channel, shaker-related subfamily, member 5 [Source:HGNC Symbol;Acc:6224]
ENSG00000183421	21.6541	0.000933256	RIPK4	receptor-interacting serine-threonine kinase 4 [Source:HGNC Symbol;Acc:496]
ENSG00000160593	2.22485	0.000948084	AMICA1	adhesion molecule, interacts with CXADR antigen 1 [Source:HGNC Symbol;Acc:19084]
ENSG00000175220	1.65316	0.00099419	ARHGAP1	Rho GTPase activating protein 1 [Source:HGNC Symbol;Acc:673]
ENSG00000170323	2.07814	0.000997286	FABP4	fatty acid binding protein 4, adipocyte [Source:HGNC Symbol;Acc:3559]
ENSG00000133026	1.55282	0.00105985	MYH10	myosin, heavy chain 10, non-muscle [Source:HGNC Symbol;Acc:7568]
ENSG00000198088	3.78719	0.00106694	NUP62CL	nucleoporin 62kDa C-terminal like [Source:HGNC Symbol;Acc:25960]
ENSG00000133794	2.16605	0.0010783	ARNTL	aryl hydrocarbon receptor nuclear translocator-like [Source:HGNC Symbol;Acc:701]
ENSG00000184304	1.81003	0.00108068	PRKD1	protein kinase D1 [Source:HGNC Symbol;Acc:9407]
ENSG00000119782	-3.83724	0.00109436	FKBP1B	FK506 binding protein 1B, 12.6 kDa [Source:HGNC Symbol;Acc:3712]
ENSG00000100336	-2.75251	0.00111572	APOL4	apolipoprotein L, 4 [Source:HGNC Symbol;Acc:14867]
ENSG00000261603	-4.73002	0.00113163	PRSS46	protease, serine, 46 [Source:HGNC Symbol;Acc:37325]
ENSG00000143196	1.65191	0.00115849	DPT	dermatopontin [Source:HGNC Symbol;Acc:3011]
ENSG00000138135	4.85569	0.00121104	CH25H	cholesterol 25-hydroxylase [Source:HGNC Symbol;Acc:1907]
ENSG00000181656	-5.47583	0.0012226	GPR88	G protein-coupled receptor 88 [Source:HGNC Symbol;Acc:4539]
ENSG00000127540	2.02774	0.00122861	UQCR11	ubiquinol-cytochrome c reductase, complex III subunit XI [Source:HGNC Symbol;Acc:30862]
ENSG00000117152	2.91478	0.00123688	RGS4	regulator of G-protein signaling 4 [Source:HGNC Symbol;Acc:10000]
ENSG00000197993	-3.32529	0.00123694	KEL	Kell blood group, metallo-endopeptidase [Source:HGNC Symbol;Acc:6308]
ENSG00000241106	-6.19388	0.00123886	HLA-DOB	major histocompatibility complex, class II, DO beta [Source:HGNC Symbol;Acc:4937]
ENSG00000228474	1.82334	0.0012433	OST4	oligosaccharyltransferase 4 homolog (S. cerevisiae) [Source:HGNC Symbol;Acc:32483]
ENSG00000185499	-3.89456	0.00124384	MUC1	mucin 1, cell surface associated [Source:HGNC Symbol;Acc:7508]
ENSG00000159339	92.9388	0.00125563	PADI4	peptidyl arginine deiminase, type IV [Source:HGNC Symbol;Acc:18368]
ENSG00000106852	2.02557	0.00126354	LHX6	LIM homeobox 6 [Source:HGNC Symbol;Acc:21735]
ENSG00000130635	1.75687	0.00126615	COL5A1	collagen, type V, alpha 1 [Source:HGNC Symbol;Acc:2209]
ENSG00000167984	2.26572	0.0012762	NLRC3	NLR family, CARD domain containing 3 [Source:HGNC Symbol;Acc:29889]
ENSG00000148926	2.79988	0.00128484	ADM	adrenomedullin [Source:HGNC Symbol;Acc:259]
ENSG00000187024	2.10174	0.00131769	PTRH1	peptidyl-tRNA hydrolase 1 homolog (S. cerevisiae) [Source:HGNC Symbol;Acc:27039]
ENSG00000213145	1.99904	0.00134682	CRIP1	cysteine-rich protein 1 (intestinal) [Source:HGNC Symbol;Acc:2360]
ENSG00000126803	2.37812	0.00139182	HSPA2	heat shock 70kDa protein 2 [Source:HGNC Symbol;Acc:5235]
ENSG00000248099	-11.4985	0.00139362	INSL3	insulin-like 3 (Leydig cell) [Source:HGNC Symbol;Acc:6086]
ENSG00000076826	-2.58833	0.0014125	CAMSAP3	calmodulin regulated spectrin-associated protein family, member 3 [Source:HGNC Symbol;Acc:29307]
ENSG00000249679	9.4274	0.00143162	RP11-279O9.4	Uncharacterized protein [Source:UniProtKB/TrEMBL;Acc:D6R963]
ENSG00000108272	1.83752	0.0014393	DHRS11	dehydrogenase/reductase (SDR family) member 11 [Source:HGNC Symbol;Acc:28639]
ENSG00000185561	-5.14453	0.00149423	TLCD2	TLC domain containing 2 [Source:HGNC Symbol;Acc:33522]
ENSG00000125319	-2.53876	0.00150969	C17orf53	chromosome 17 open reading frame 53 [Source:HGNC Symbol;Acc:28460]
ENSG00000156509	7.40825	0.00151982	FBXO43	F-box protein 43 [Source:HGNC Symbol;Acc:28521]
ENSG00000163823	-2.76359	0.00154686	CCR1	chemokine (C-C motif) receptor 1 [Source:HGNC Symbol;Acc:1602]
ENSG00000163435	-3.22137	0.00163671	ELF3	E74-like factor 3 (ets domain transcription factor, epithelial-specific ) [Source:HGNC Symbol;Acc:3318]
ENSG00000076706	1.65203	0.00165123	MCAM	melanoma cell adhesion molecule [Source:HGNC Symbol;Acc:6934]
ENSG00000178233	-3.02428	0.0017479	TMEM151B	transmembrane protein 151B [Source:HGNC Symbol;Acc:21315]
ENSG00000138297	1.61219	0.00177624	TIMM23	translocase of inner mitochondrial membrane 23 homolog (yeast) [Source:HGNC Symbol;Acc:17312]
ENSG00000136250	2.6162	0.00180797	AOAH	acyloxyacyl hydrolase (neutrophil) [Source:HGNC Symbol;Acc:548]
ENSG00000088986	1.58295	0.00184042	DYNLL1	dynein, light chain, LC8-type 1 [Source:HGNC Symbol;Acc:15476]
ENSG00000108309	3.81185	0.00185349	RUNDC3A	RUN domain containing 3A [Source:HGNC Symbol;Acc:16984]
ENSG00000197629	1.75481	0.00186526	MPEG1	macrophage expressed 1 [Source:HGNC Symbol;Acc:29619]
ENSG00000107821	2.12364	0.00186594	KAZALD1	Kazal-type serine peptidase inhibitor domain 1 [Source:HGNC Symbol;Acc:25460]
ENSG00000162526	-4.21034	0.00188569	TSSK3	testis-specific serine kinase 3 [Source:HGNC Symbol;Acc:15473]
ENSG00000182492	1.6202	0.00191318	BGN	biglycan [Source:HGNC Symbol;Acc:1044]
ENSG00000164692	2.15127	0.00191592	COL1A2	collagen, type I, alpha 2 [Source:HGNC Symbol;Acc:2198]
ENSG00000162783	1.65812	0.00194492	IER5	immediate early response 5 [Source:HGNC Symbol;Acc:5393]
ENSG00000267206	-3.3461	0.00194557	LCN6	lipocalin 6 [Source:HGNC Symbol;Acc:17337]
ENSG00000184831	1.50685	0.00197458	APOO	apolipoprotein O [Source:HGNC Symbol;Acc:28727]
ENSG00000144230	3.03085	0.00198582	GPR17	G protein-coupled receptor 17 [Source:HGNC Symbol;Acc:4471]
ENSG00000171766	2.13795	0.00201067	GATM	glycine amidinotransferase (L-arginine:glycine amidinotransferase) [Source:HGNC Symbol;Acc:4175]
ENSG00000161682	5.1493	0.00202378	FAM171A2	family with sequence similarity 171, member A2 [Source:HGNC Symbol;Acc:30480]
ENSG00000121966	2.48302	0.00207186	CXCR4	chemokine (C-X-C motif) receptor 4 [Source:HGNC Symbol;Acc:2561]
ENSG00000164283	11.6301	0.00207701	ESM1	endothelial cell-specific molecule 1 [Source:HGNC Symbol;Acc:3466]
ENSG00000116586	1.5352	0.00208498	LAMTOR2	late endosomal/lysosomal adaptor, MAPK and MTOR activator 2 [Source:HGNC Symbol;Acc:29796]
ENSG00000102879	-3.35456	0.00209005	CORO1A	coronin, actin binding protein, 1A [Source:HGNC Symbol;Acc:2252]
ENSG00000176410	1.68937	0.00211564	DNAJC30	DnaJ (Hsp40) homolog, subfamily C, member 30 [Source:HGNC Symbol;Acc:16410]
ENSG00000175920	1.97124	0.00211922	DOK7	docking protein 7 [Source:HGNC Symbol;Acc:26594]
ENSG00000170291	1.71364	0.00213071	ELP5	elongator acetyltransferase complex subunit 5 [Source:HGNC Symbol;Acc:30617]
ENSG00000168453	3.24382	0.0021483	HR	hair growth associated [Source:HGNC Symbol;Acc:5172]
ENSG00000149575	1.67868	0.00215056	SCN2B	sodium channel, voltage-gated, type II, beta subunit [Source:HGNC Symbol;Acc:10589]
ENSG00000152086	-2.87267	0.00216622	TUBA3E	tubulin, alpha 3e [Source:HGNC Symbol;Acc:20765]
ENSG00000124429	-2.86681	0.00217455	POF1B	premature ovarian failure, 1B [Source:HGNC Symbol;Acc:13711]
ENSG00000175538	2.97488	0.00222641	KCNE3	potassium voltage-gated channel, Isk-related family, member 3 [Source:HGNC Symbol;Acc:6243]
ENSG00000106823	1.87932	0.00225486	ECM2	extracellular matrix protein 2, female organ and adipocyte specific [Source:HGNC Symbol;Acc:3154]
ENSG00000179772	2.63787	0.00226442	FOXS1	forkhead box S1 [Source:HGNC Symbol;Acc:3735]
ENSG00000108700	-3.73937	0.00226585	CCL8	chemokine (C-C motif) ligand 8 [Source:HGNC Symbol;Acc:10635]
ENSG00000154920	2.96838	0.00228088	EME1	essential meiotic endonuclease 1 homolog 1 (S. pombe) [Source:HGNC Symbol;Acc:24965]
ENSG00000135903	-3.29058	0.00228595	PAX3	paired box 3 [Source:HGNC Symbol;Acc:8617]
ENSG00000017260	1.53492	0.00229584	ATP2C1	ATPase, Ca++ transporting, type 2C, member 1 [Source:HGNC Symbol;Acc:13211]
ENSG00000203877	-13.3708	0.0023077	RIPPLY2	ripply2 homolog (zebrafish) [Source:HGNC Symbol;Acc:21390]
ENSG00000167272	1.53855	0.0023554	POP5	processing of precursor 5, ribonuclease P/MRP subunit (S. cerevisiae) [Source:HGNC Symbol;Acc:17689]
ENSG00000011105	1.43729	0.00235931	TSPAN9	tetraspanin 9 [Source:HGNC Symbol;Acc:21640]
ENSG00000103150	1.74089	0.00237592	MLYCD	malonyl-CoA decarboxylase [Source:HGNC Symbol;Acc:7150]
ENSG00000145979	1.54753	0.00238573	TBC1D7	TBC1 domain family, member 7 [Source:HGNC Symbol;Acc:21066]
ENSG00000175048	1.88916	0.00240244	ZDHHC14	zinc finger, DHHC-type containing 14 [Source:HGNC Symbol;Acc:20341]
ENSG00000228032	14.2451	0.00240686	C14orf144	chromosome 14 open reading frame 144 [Source:HGNC Symbol;Acc:20358]
ENSG00000225399	2.33244	0.00244149	RP11-3B7.1	Uncharacterized protein [Source:UniProtKB/TrEMBL;Acc:E9PE83]
ENSG00000176194	7.80239	0.00252633	CIDEA	cell death-inducing DFFA-like effector a [Source:HGNC Symbol;Acc:1976]
ENSG00000170820	-6.05852	0.00254328	FSHR	follicle stimulating hormone receptor [Source:HGNC Symbol;Acc:3969]
ENSG00000011028	1.6873	0.00255143	MRC2	mannose receptor, C type 2 [Source:HGNC Symbol;Acc:16875]
ENSG00000143458	1.56257	0.00257075	GABPB2	GA binding protein transcription factor, beta subunit 2 [Source:HGNC Symbol;Acc:28441]
ENSG00000079435	1.89043	0.00259564	LIPE	lipase, hormone-sensitive [Source:HGNC Symbol;Acc:6621]
ENSG00000159871	-3.01983	0.00260803	LYPD5	LY6/PLAUR domain containing 5 [Source:HGNC Symbol;Acc:26397]
ENSG00000147255	5.3808	0.002615	IGSF1	immunoglobulin superfamily, member 1 [Source:HGNC Symbol;Acc:5948]
ENSG00000164932	2.83305	0.00266705	CTHRC1	collagen triple helix repeat containing 1 [Source:HGNC Symbol;Acc:18831]
ENSG00000142149	-2.6727	0.00266949	HUNK	hormonally up-regulated Neu-associated kinase [Source:HGNC Symbol;Acc:13326]
ENSG00000184156	-2.84185	0.00267065	KCNQ3	potassium voltage-gated channel, KQT-like subfamily, member 3 [Source:HGNC Symbol;Acc:6297]
ENSG00000156675	1.57964	0.00268114	RAB11FIP1	RAB11 family interacting protein 1 (class I) [Source:HGNC Symbol;Acc:30265]
ENSG00000155093	2.13857	0.0027536	PTPRN2	protein tyrosine phosphatase, receptor type, N polypeptide 2 [Source:HGNC Symbol;Acc:9677]
ENSG00000251139	-43.5334	0.00278408	RP11-701P16.2	Uncharacterized protein [Source:UniProtKB/TrEMBL;Acc:D6RF06]
ENSG00000187871	-11.4985	0.00281492	GFRAL	GDNF family receptor alpha like [Source:HGNC Symbol;Acc:32789]
ENSG00000057019	1.78791	0.00281934	DCBLD2	discoidin, CUB and LCCL domain containing 2 [Source:HGNC Symbol;Acc:24627]
ENSG00000110723	-2.97038	0.00286504	EXPH5	exophilin 5 [Source:HGNC Symbol;Acc:30578]
ENSG00000135116	4.20245	0.0029021	HRK	harakiri, BCL2 interacting protein (contains only BH3 domain) [Source:HGNC Symbol;Acc:5185]
ENSG00000183186	2.9635	0.00293012	C2CD4C	C2 calcium-dependent domain containing 4C [Source:HGNC Symbol;Acc:29417]
ENSG00000144488	-3.00608	0.00293235	ESPNL	espin-like [Source:HGNC Symbol;Acc:27937]
ENSG00000172500	1.50582	0.00293277	FIBP	fibroblast growth factor (acidic) intracellular binding protein [Source:HGNC Symbol;Acc:3705]
ENSG00000099139	1.83111	0.00297572	PCSK5	proprotein convertase subtilisin/kexin type 5 [Source:HGNC Symbol;Acc:8747]
ENSG00000197353	6.14309	0.00299657	LYPD2	LY6/PLAUR domain containing 2 [Source:HGNC Symbol;Acc:25215]
ENSG00000105650	2.6595	0.00299807	PDE4C	phosphodiesterase 4C, cAMP-specific [Source:HGNC Symbol;Acc:8782]
ENSG00000174928	2.1171	0.00303407	C3orf33	chromosome 3 open reading frame 33 [Source:HGNC Symbol;Acc:26434]
ENSG00000165124	1.54129	0.00304031	SVEP1	sushi, von Willebrand factor type A, EGF and pentraxin domain containing 1 [Source:HGNC Symbol;Acc:15985]
ENSG00000179954	2.02638	0.00306818	SSC5D	scavenger receptor cysteine rich domain containing (5 domains) [Source:HGNC Symbol;Acc:26641]
ENSG00000196220	1.94405	0.0031017	SRGAP3	SLIT-ROBO Rho GTPase activating protein 3 [Source:HGNC Symbol;Acc:19744]
ENSG00000177694	2.68946	0.00310434	NAALADL2	N-acetylated alpha-linked acidic dipeptidase-like 2 [Source:HGNC Symbol;Acc:23219]
ENSG00000198846	-4.15029	0.00311233	TOX	thymocyte selection-associated high mobility group box [Source:HGNC Symbol;Acc:18988]
ENSG00000171848	2.97154	0.00313573	RRM2	ribonucleotide reductase M2 [Source:HGNC Symbol;Acc:10452]
ENSG00000100154	1.52308	0.00313782	TTC28	tetratricopeptide repeat domain 28 [Source:HGNC Symbol;Acc:29179]
ENSG00000167261	2.47564	0.00320744	DPEP2	dipeptidase 2 [Source:HGNC Symbol;Acc:23028]
ENSG00000129680	1.62814	0.00326535	MAP7D3	MAP7 domain containing 3 [Source:HGNC Symbol;Acc:25742]
ENSG00000178772	2.44299	0.00337703	CPN2	carboxypeptidase N, polypeptide 2 [Source:HGNC Symbol;Acc:2313]
ENSG00000122176	1.96329	0.00338124	FMOD	fibromodulin [Source:HGNC Symbol;Acc:3774]
ENSG00000255874	-5.28984	0.00338196	LINC00346	long intergenic non-protein coding RNA 346 [Source:HGNC Symbol;Acc:27492]
ENSG00000204928	-4.63229	0.00339979	GRXCR2	glutaredoxin, cysteine rich 2 [Source:HGNC Symbol;Acc:33862]
ENSG00000171786	-4.8581	0.00345733	NHLH1	nescient helix loop helix 1 [Source:HGNC Symbol;Acc:7817]
ENSG00000174776	-3.54386	0.0034853	WDR49	WD repeat domain 49 [Source:HGNC Symbol;Acc:26587]
ENSG00000179477	-6.167	0.00350948	ALOX12B	arachidonate 12-lipoxygenase, 12R type [Source:HGNC Symbol;Acc:430]
ENSG00000137804	2.94508	0.00356064	NUSAP1	nucleolar and spindle associated protein 1 [Source:HGNC Symbol;Acc:18538]
ENSG00000187498	1.60507	0.00359199	COL4A1	collagen, type IV, alpha 1 [Source:HGNC Symbol;Acc:2202]
ENSG00000138792	1.57466	0.00360488	ENPEP	glutamyl aminopeptidase (aminopeptidase A) [Source:HGNC Symbol;Acc:3355]
ENSG00000135114	-3.24038	0.00365826	OASL	2'-5'-oligoadenylate synthetase-like [Source:HGNC Symbol;Acc:8090]
ENSG00000181074	-8.78132	0.00372723	OR52N4	olfactory receptor, family 52, subfamily N, member 4 [Source:HGNC Symbol;Acc:15230]
ENSG00000173163	1.52494	0.00373876	COMMD1	copper metabolism (Murr1) domain containing 1 [Source:HGNC Symbol;Acc:23024]
ENSG00000081181	-2.75967	0.00376603	ARG2	arginase, type II [Source:HGNC Symbol;Acc:664]
ENSG00000204262	1.6158	0.00378897	COL5A2	collagen, type V, alpha 2 [Source:HGNC Symbol;Acc:2210]
ENSG00000136840	1.49852	0.00380374	ST6GALNAC4	ST6 (alpha-N-acetyl-neuraminyl-2,3-beta-galactosyl-1,3)-N-acetylgalactosaminide alpha-2,6-sialyltransferase 4 [Source:HGNC Symbol;Acc:17846]
ENSG00000148773	2.06097	0.00383844	MKI67	antigen identified by monoclonal antibody Ki-67 [Source:HGNC Symbol;Acc:7107]
ENSG00000146410	-3.39199	0.00389671	MTFR2	mitochondrial fission regulator 2 [Source:HGNC Symbol;Acc:21115]
ENSG00000107485	2.83496	0.00392106	GATA3	GATA binding protein 3 [Source:HGNC Symbol;Acc:4172]
ENSG00000159459	1.53118	0.00394095	UBR1	ubiquitin protein ligase E3 component n-recognin 1 [Source:HGNC Symbol;Acc:16808]
ENSG00000163531	1.54246	0.00397194	NFASC	neurofascin [Source:HGNC Symbol;Acc:29866]
ENSG00000181031	2.47904	0.00397865	RPH3AL	rabphilin 3A-like (without C2 domains) [Source:HGNC Symbol;Acc:10296]
ENSG00000103811	1.55154	0.00400026	CTSH	cathepsin H [Source:HGNC Symbol;Acc:2535]
ENSG00000120937	14.6002	0.00401831	NPPB	natriuretic peptide B [Source:HGNC Symbol;Acc:7940]
ENSG00000144824	1.55289	0.00402123	PHLDB2	pleckstrin homology-like domain, family B, member 2 [Source:HGNC Symbol;Acc:29573]
ENSG00000113555	1.87504	0.00405638	PCDH12	protocadherin 12 [Source:HGNC Symbol;Acc:8657]
ENSG00000145244	-1.95687	0.00408388	CORIN	corin, serine peptidase [Source:HGNC Symbol;Acc:19012]
ENSG00000119681	1.49734	0.0041301	LTBP2	latent transforming growth factor beta binding protein 2 [Source:HGNC Symbol;Acc:6715]
ENSG00000175489	-2.48947	0.00415848	LRRC25	leucine rich repeat containing 25 [Source:HGNC Symbol;Acc:29806]
ENSG00000204822	1.64861	0.00416267	MRPL53	mitochondrial ribosomal protein L53 [Source:HGNC Symbol;Acc:16684]
ENSG00000138650	11.1452	0.00417166	PCDH10	protocadherin 10 [Source:HGNC Symbol;Acc:13404]
ENSG00000135919	1.62424	0.00429657	SERPINE2	serpin peptidase inhibitor, clade E (nexin, plasminogen activator inhibitor type 1), member 2 [Source:HGNC Symbol;Acc:8951]
ENSG00000173626	-2.8962	0.00430813	BET3L	BET3 like (S. cerevisiae) [Source:HGNC Symbol;Acc:21090]
ENSG00000167617	2.14623	0.00433322	CDC42EP5	CDC42 effector protein (Rho GTPase binding) 5 [Source:HGNC Symbol;Acc:17408]
ENSG00000187187	1.74703	0.00438031	ZNF546	zinc finger protein 546 [Source:HGNC Symbol;Acc:28671]
ENSG00000262209	-2.64853	0.00439407	PCDHGB3	protocadherin gamma subfamily B, 3 [Source:HGNC Symbol;Acc:8710]
ENSG00000182103	6.67401	0.00444963	FAM181B	family with sequence similarity 181, member B [Source:HGNC Symbol;Acc:28512]
ENSG00000168542	2.6627	0.00446322	COL3A1	collagen, type III, alpha 1 [Source:HGNC Symbol;Acc:2201]
ENSG00000237649	3.1505	0.00448341	KIFC1	kinesin family member C1 [Source:HGNC Symbol;Acc:6389]
ENSG00000146215	1.99612	0.00451199	CRIP3	cysteine-rich protein 3 [Source:HGNC Symbol;Acc:17751]
ENSG00000120913	1.87254	0.00454463	PDLIM2	PDZ and LIM domain 2 (mystique) [Source:HGNC Symbol;Acc:13992]
ENSG00000164976	1.92097	0.00462005	KIAA1161	KIAA1161 [Source:HGNC Symbol;Acc:19918]
ENSG00000136463	1.48014	0.00463953	TACO1	translational activator of mitochondrially encoded cytochrome c oxidase I [Source:HGNC Symbol;Acc:24316]
ENSG00000148950	2.25543	0.00464588	IMMP1L	IMP1 inner mitochondrial membrane peptidase-like (S. cerevisiae) [Source:HGNC Symbol;Acc:26317]
ENSG00000206422	-36.4445	0.00466094	LRRC30	leucine rich repeat containing 30 [Source:HGNC Symbol;Acc:30219]
ENSG00000175745	4.49465	0.00466211	NR2F1	nuclear receptor subfamily 2, group F, member 1 [Source:HGNC Symbol;Acc:7975]
ENSG00000162076	1.61522	0.0046663	FLYWCH2	FLYWCH family member 2 [Source:HGNC Symbol;Acc:25178]
ENSG00000254918	-2.66875	0.00466781	RP11-259P6.1	Protein LOC646543 [Source:UniProtKB/TrEMBL;Acc:H3BTG1]
ENSG00000079156	1.8158	0.00469245	OSBPL6	oxysterol binding protein-like 6 [Source:HGNC Symbol;Acc:16388]
ENSG00000157119	-2.8257	0.00473834	KLHL40	kelch-like 40 (Drosophila) [Source:HGNC Symbol;Acc:30372]
ENSG00000129675	1.75676	0.00475055	ARHGEF6	Rac/Cdc42 guanine nucleotide exchange factor (GEF) 6 [Source:HGNC Symbol;Acc:685]
ENSG00000151366	2.14754	0.00475152	NDUFC2	NADH dehydrogenase (ubiquinone) 1, subcomplex unknown, 2, 14.5kDa [Source:HGNC Symbol;Acc:7706]
ENSG00000124766	2.10014	0.00478205	SOX4	SRY (sex determining region Y)-box 4 [Source:HGNC Symbol;Acc:11200]
ENSG00000166025	1.74882	0.00488981	AMOTL1	angiomotin like 1 [Source:HGNC Symbol;Acc:17811]
ENSG00000182712	1.54875	0.00490702	CMC4	C-x(9)-C motif containing 4 homolog (S. cerevisiae) [Source:HGNC Symbol;Acc:35428]
ENSG00000137074	1.59329	0.0049108	APTX	aprataxin [Source:HGNC Symbol;Acc:15984]
ENSG00000182319	1.99158	0.00497411	SGK223	Tyrosine-protein kinase SgK223 [Source:UniProtKB/Swiss-Prot;Acc:Q86YV5]
ENSG00000164694	2.84317	0.00508565	FNDC1	fibronectin type III domain containing 1 [Source:HGNC Symbol;Acc:21184]
ENSG00000163170	1.69167	0.00521425	BOLA3	bolA homolog 3 (E. coli) [Source:HGNC Symbol;Acc:24415]
ENSG00000160999	-3.04755	0.00529771	SH2B2	SH2B adaptor protein 2 [Source:HGNC Symbol;Acc:17381]
ENSG00000189171	1.38037	0.00534387	S100A13	S100 calcium binding protein A13 [Source:HGNC Symbol;Acc:10490]
ENSG00000103021	1.85984	0.005371	CCDC113	coiled-coil domain containing 113 [Source:HGNC Symbol;Acc:25002]
ENSG00000198870	2.44132	0.00540878	C9orf96	chromosome 9 open reading frame 96 [Source:HGNC Symbol;Acc:28669]
ENSG00000232070	6.01314	0.00549536	TMEM253	transmembrane protein 253 [Source:HGNC Symbol;Acc:32545]
ENSG00000172345	1.64105	0.00549865	STARD5	StAR-related lipid transfer (START) domain containing 5 [Source:HGNC Symbol;Acc:18065]
ENSG00000135698	1.78522	0.00556633	MPHOSPH6	M-phase phosphoprotein 6 [Source:HGNC Symbol;Acc:7214]
ENSG00000147813	1.60426	0.00558075	NAPRT1	nicotinate phosphoribosyltransferase domain containing 1 [Source:HGNC Symbol;Acc:30450]
ENSG00000149300	-2.50491	0.00558546	C11orf52	chromosome 11 open reading frame 52 [Source:HGNC Symbol;Acc:30531]
ENSG00000152580	1.82521	0.00572373	IGSF10	immunoglobulin superfamily, member 10 [Source:HGNC Symbol;Acc:26384]
ENSG00000160882	-3.39133	0.00572759	CYP11B1	cytochrome P450, family 11, subfamily B, polypeptide 1 [Source:HGNC Symbol;Acc:2591]
ENSG00000123243	1.72182	0.00573061	ITIH5	inter-alpha-trypsin inhibitor heavy chain family, member 5 [Source:HGNC Symbol;Acc:21449]
ENSG00000118156	3.36546	0.00581561	ZNF541	zinc finger protein 541 [Source:HGNC Symbol;Acc:25294]
ENSG00000112667	1.84715	0.00587543	DNPH1	2'-deoxynucleoside 5'-phosphate N-hydrolase 1 [Source:HGNC Symbol;Acc:21218]
ENSG00000120952	-9.62607	0.00594867	PRAMEF2	PRAME family member 2 [Source:HGNC Symbol;Acc:28841]
ENSG00000175946	-2.56796	0.00597677	KLHL38	kelch-like 38 (Drosophila) [Source:HGNC Symbol;Acc:34435]
ENSG00000178795	-4.66021	0.00600178	GDPD4	glycerophosphodiester phosphodiesterase domain containing 4 [Source:HGNC Symbol;Acc:24849]
ENSG00000133110	2.49789	0.00600325	POSTN	periostin, osteoblast specific factor [Source:HGNC Symbol;Acc:16953]
ENSG00000142798	1.51837	0.00600597	HSPG2	heparan sulfate proteoglycan 2 [Source:HGNC Symbol;Acc:5273]
ENSG00000035403	1.56309	0.00613115	VCL	vinculin [Source:HGNC Symbol;Acc:12665]
ENSG00000182197	1.37178	0.00617629	EXT1	exostosin 1 [Source:HGNC Symbol;Acc:3512]
ENSG00000168411	1.59049	0.00618065	RFWD3	ring finger and WD repeat domain 3 [Source:HGNC Symbol;Acc:25539]
ENSG00000137331	1.98706	0.00620118	IER3	immediate early response 3 [Source:HGNC Symbol;Acc:5392]
ENSG00000137038	1.4844	0.00628967	C9orf123	chromosome 9 open reading frame 123 [Source:HGNC Symbol;Acc:30536]
ENSG00000169302	2.60748	0.00629314	STK32A	serine/threonine kinase 32A [Source:HGNC Symbol;Acc:28317]
ENSG00000100095	3.47344	0.0063529	SEZ6L	seizure related 6 homolog (mouse)-like [Source:HGNC Symbol;Acc:10763]
ENSG00000145882	1.61832	0.00636031	PCYOX1L	prenylcysteine oxidase 1 like [Source:HGNC Symbol;Acc:28477]
ENSG00000175352	2.88187	0.00644885	NRIP3	nuclear receptor interacting protein 3 [Source:HGNC Symbol;Acc:1167]
ENSG00000168078	3.83031	0.00646109	PBK	PDZ binding kinase [Source:HGNC Symbol;Acc:18282]
ENSG00000177459	3.8928	0.00656579	C8orf47	chromosome 8 open reading frame 47 [Source:HGNC Symbol;Acc:26823]
ENSG00000146674	2.00736	0.00660858	IGFBP3	insulin-like growth factor binding protein 3 [Source:HGNC Symbol;Acc:5472]
ENSG00000170909	-2.73061	0.00666399	OSCAR	osteoclast associated, immunoglobulin-like receptor [Source:HGNC Symbol;Acc:29960]
ENSG00000143324	1.79178	0.00667174	XPR1	xenotropic and polytropic retrovirus receptor 1 [Source:HGNC Symbol;Acc:12827]
ENSG00000083457	1.79913	0.00676153	ITGAE	integrin, alpha E (antigen CD103, human mucosal lymphocyte antigen 1; alpha polypeptide) [Source:HGNC Symbol;Acc:6147]
ENSG00000105697	-6.92452	0.00676438	HAMP	hepcidin antimicrobial peptide [Source:HGNC Symbol;Acc:15598]
ENSG00000169247	2.17247	0.00681649	SH3TC2	SH3 domain and tetratricopeptide repeats 2 [Source:HGNC Symbol;Acc:29427]
ENSG00000203945	4.07906	0.00693941	RP11-274K13.2	Novel protein; Uncharacterized protein [Source:UniProtKB/TrEMBL;Acc:Q5JPQ1]
ENSG00000115884	11.6301	0.00694066	SDC1	syndecan 1 [Source:HGNC Symbol;Acc:10658]
ENSG00000184897	1.46709	0.00695701	H1FX	H1 histone family, member X [Source:HGNC Symbol;Acc:4722]
ENSG00000134013	1.90835	0.00696416	LOXL2	lysyl oxidase-like 2 [Source:HGNC Symbol;Acc:6666]
ENSG00000213619	1.5069	0.00699538	NDUFS3	NADH dehydrogenase (ubiquinone) Fe-S protein 3, 30kDa (NADH-coenzyme Q reductase) [Source:HGNC Symbol;Acc:7710]
ENSG00000187288	22.9481	0.00704469	CIDEC	cell death-inducing DFFA-like effector c [Source:HGNC Symbol;Acc:24229]
ENSG00000174938	3.30804	0.00721498	SEZ6L2	seizure related 6 homolog (mouse)-like 2 [Source:HGNC Symbol;Acc:30844]
ENSG00000180383	10.4564	0.00724424	DEFB124	defensin, beta 124 [Source:HGNC Symbol;Acc:18104]
ENSG00000180998	1.90855	0.00725282	GPR137C	G protein-coupled receptor 137C [Source:HGNC Symbol;Acc:25445]
ENSG00000102760	1.49772	0.0072709	RGCC	regulator of cell cycle [Source:HGNC Symbol;Acc:20369]
ENSG00000145050	1.61994	0.00728884	MANF	mesencephalic astrocyte-derived neurotrophic factor [Source:HGNC Symbol;Acc:15461]
ENSG00000198400	1.77106	0.00745758	NTRK1	neurotrophic tyrosine kinase, receptor, type 1 [Source:HGNC Symbol;Acc:8031]
ENSG00000175063	2.73747	0.00746513	UBE2C	ubiquitin-conjugating enzyme E2C [Source:HGNC Symbol;Acc:15937]
ENSG00000112996	1.5713	0.00752133	MRPS30	mitochondrial ribosomal protein S30 [Source:HGNC Symbol;Acc:8769]
ENSG00000137267	2.09577	0.00753777	TUBB2A	tubulin, beta 2A class IIa [Source:HGNC Symbol;Acc:12412]
ENSG00000117010	1.69819	0.00756487	ZNF684	zinc finger protein 684 [Source:HGNC Symbol;Acc:28418]
ENSG00000134247	1.47857	0.00756801	PTGFRN	prostaglandin F2 receptor inhibitor [Source:HGNC Symbol;Acc:9601]
ENSG00000171160	1.98953	0.00765888	MORN4	MORN repeat containing 4 [Source:HGNC Symbol;Acc:24001]
ENSG00000139410	2.20148	0.00768561	SDSL	serine dehydratase-like [Source:HGNC Symbol;Acc:30404]
ENSG00000110092	1.33291	0.00776624	CCND1	cyclin D1 [Source:HGNC Symbol;Acc:1582]
ENSG00000167703	2.17227	0.00777434	SLC43A2	solute carrier family 43, member 2 [Source:HGNC Symbol;Acc:23087]
ENSG00000173110	-2.4615	0.00779039	HSPA6	heat shock 70kDa protein 6 (HSP70B') [Source:HGNC Symbol;Acc:5239]
ENSG00000107796	1.4126	0.00784503	ACTA2	actin, alpha 2, smooth muscle, aorta [Source:HGNC Symbol;Acc:130]
ENSG00000256618	2.44668	0.00790129	MTRNR2L1	MT-RNR2-like 1 [Source:HGNC Symbol;Acc:37155]
ENSG00000096968	1.55812	0.00807294	JAK2	Janus kinase 2 [Source:HGNC Symbol;Acc:6192]
ENSG00000163815	1.51722	0.00807522	CLEC3B	C-type lectin domain family 3, member B [Source:HGNC Symbol;Acc:11891]
ENSG00000225526	5.0878	0.00808679	C3orf83	chromosome 3 open reading frame 83 [Source:HGNC Symbol;Acc:40375]
ENSG00000087116	1.85194	0.00809363	ADAMTS2	ADAM metallopeptidase with thrombospondin type 1 motif, 2 [Source:HGNC Symbol;Acc:218]
ENSG00000155897	12.2376	0.00809582	ADCY8	adenylate cyclase 8 (brain) [Source:HGNC Symbol;Acc:239]
ENSG00000168303	1.7119	0.0081037	MPLKIP	M-phase specific PLK1 interacting protein [Source:HGNC Symbol;Acc:16002]
ENSG00000106077	1.53431	0.00812026	ABHD11	abhydrolase domain containing 11 [Source:HGNC Symbol;Acc:16407]
ENSG00000106511	1.70187	0.00812901	MEOX2	mesenchyme homeobox 2 [Source:HGNC Symbol;Acc:7014]
ENSG00000171462	2.33102	0.00813945	DLK2	delta-like 2 homolog (Drosophila) [Source:HGNC Symbol;Acc:21113]
ENSG00000139625	1.46867	0.00819573	MAP3K12	mitogen-activated protein kinase kinase kinase 12 [Source:HGNC Symbol;Acc:6851]
ENSG00000126218	1.91413	0.0082281	F10	coagulation factor X [Source:HGNC Symbol;Acc:3528]
ENSG00000081923	1.42507	0.00826149	ATP8B1	ATPase, aminophospholipid transporter, class I, type 8B, member 1 [Source:HGNC Symbol;Acc:3706]
ENSG00000125046	2.55247	0.00830393	SSUH2	ssu-2 homolog (C. elegans) [Source:HGNC Symbol;Acc:24809]
ENSG00000186652	-2.6422	0.00831718	PRG2	proteoglycan 2, bone marrow (natural killer cell activator, eosinophil granule major basic protein) [Source:HGNC Symbol;Acc:9362]
ENSG00000189056	-2.83814	0.00834662	RELN	reelin [Source:HGNC Symbol;Acc:9957]
ENSG00000262814	1.86203	0.00841961	MRPL12	mitochondrial ribosomal protein L12 [Source:HGNC Symbol;Acc:10378]
ENSG00000132464	1.9897	0.00846975	ENAM	enamelin [Source:HGNC Symbol;Acc:3344]
ENSG00000089248	1.31786	0.00851191	ERP29	endoplasmic reticulum protein 29 [Source:HGNC Symbol;Acc:13799]
ENSG00000183160	2.56647	0.00851847	TMEM119	transmembrane protein 119 [Source:HGNC Symbol;Acc:27884]
ENSG00000183978	1.6344	0.00854169	COA3	cytochrome c oxidase assembly factor 3 [Source:HGNC Symbol;Acc:24990]
ENSG00000145592	1.57016	0.00857182	RPL37	ribosomal protein L37 [Source:HGNC Symbol;Acc:10347]
ENSG00000162882	2.15635	0.00864594	HAAO	3-hydroxyanthranilate 3,4-dioxygenase [Source:HGNC Symbol;Acc:4796]
ENSG00000138772	1.67632	0.0087349	ANXA3	annexin A3 [Source:HGNC Symbol;Acc:541]
ENSG00000106624	1.75684	0.00875957	AEBP1	AE binding protein 1 [Source:HGNC Symbol;Acc:303]
ENSG00000159674	2.08561	0.00876558	SPON2	spondin 2, extracellular matrix protein [Source:HGNC Symbol;Acc:11253]
ENSG00000169189	1.77152	0.00877284	NSMCE1	non-SMC element 1 homolog (S. cerevisiae) [Source:HGNC Symbol;Acc:29897]
ENSG00000074416	1.46395	0.00880135	MGLL	monoglyceride lipase [Source:HGNC Symbol;Acc:17038]
ENSG00000166920	-4.45796	0.00880276	C15orf48	chromosome 15 open reading frame 48 [Source:HGNC Symbol;Acc:29898]
ENSG00000134760	2.90529	0.00893247	DSG1	desmoglein 1 [Source:HGNC Symbol;Acc:3048]
ENSG00000143933	1.59466	0.00894821	CALM2	calmodulin 2 (phosphorylase kinase, delta) [Source:HGNC Symbol;Acc:1445]
ENSG00000140043	1.71159	0.0089596	PTGR2	prostaglandin reductase 2 [Source:HGNC Symbol;Acc:20149]
ENSG00000247121	3.84972	0.00910023	CTD-2260A17.2	Uncharacterized protein [Source:UniProtKB/TrEMBL;Acc:D6RER1]
ENSG00000077274	2.67247	0.00911956	CAPN6	calpain 6 [Source:HGNC Symbol;Acc:1483]
ENSG00000162753	5.20554	0.00912323	SLC9C2	solute carrier family 9, member C2 (putative) [Source:HGNC Symbol;Acc:28664]
ENSG00000124193	1.66118	0.0091607	SRSF6	serine/arginine-rich splicing factor 6 [Source:HGNC Symbol;Acc:10788]
ENSG00000126458	1.76032	0.00920556	RRAS	related RAS viral (r-ras) oncogene homolog [Source:HGNC Symbol;Acc:10447]
ENSG00000167325	-2.99022	0.00922823	RRM1	ribonucleotide reductase M1 [Source:HGNC Symbol;Acc:10451]
ENSG00000092445	2.12652	0.00925206	TYRO3	TYRO3 protein tyrosine kinase [Source:HGNC Symbol;Acc:12446]
ENSG00000203747	-3.16975	0.00932999	FCGR3A	Fc fragment of IgG, low affinity IIIa, receptor (CD16a) [Source:HGNC Symbol;Acc:3619]
ENSG00000000005	7.34183	0.00939688	TNMD	tenomodulin [Source:HGNC Symbol;Acc:17757]
ENSG00000203896	2.27468	0.00942991	LIME1	Lck interacting transmembrane adaptor 1 [Source:HGNC Symbol;Acc:26016]
ENSG00000177469	1.40937	0.00943655	PTRF	polymerase I and transcript release factor [Source:HGNC Symbol;Acc:9688]
ENSG00000162444	1.75846	0.00945906	RBP7	retinol binding protein 7, cellular [Source:HGNC Symbol;Acc:30316]
ENSG00000100314	67.8646	0.00950373	CABP7	calcium binding protein 7 [Source:HGNC Symbol;Acc:20834]
ENSG00000109738	1.96799	0.00951989	GLRB	glycine receptor, beta [Source:HGNC Symbol;Acc:4329]
ENSG00000154556	1.50228	0.00959182	SORBS2	sorbin and SH3 domain containing 2 [Source:HGNC Symbol;Acc:24098]
ENSG00000163661	-6.37819	0.00968628	PTX3	pentraxin 3, long [Source:HGNC Symbol;Acc:9692]
ENSG00000091136	1.35999	0.00971251	LAMB1	laminin, beta 1 [Source:HGNC Symbol;Acc:6486]
ENSG00000100060	1.43245	0.00971751	MFNG	MFNG O-fucosylpeptide 3-beta-N-acetylglucosaminyltransferase [Source:HGNC Symbol;Acc:7038]
ENSG00000214787	51.1484	0.00981968	MS4A4E	membrane-spanning 4-domains, subfamily A, member 4E [Source:HGNC Symbol;Acc:14284]
ENSG00000204954	1.78752	0.00982715	C12orf73	chromosome 12 open reading frame 73 [Source:HGNC Symbol;Acc:34450]
ENSG00000166257	2.31508	0.00983582	SCN3B	sodium channel, voltage-gated, type III, beta subunit [Source:HGNC Symbol;Acc:20665]
ENSG00000180257	2.68644	0.009859	ZNF816	zinc finger protein 816 [Source:HGNC Symbol;Acc:26995]
ENSG00000169609	1.50029	0.0099005	C15orf40	chromosome 15 open reading frame 40 [Source:HGNC Symbol;Acc:28443]
ENSG00000166171	1.63397	0.00993059	DPCD	deleted in primary ciliary dyskinesia homolog (mouse) [Source:HGNC Symbol;Acc:24542]
ENSG00000187595	4.0548	0.00994573	ZNF385C	zinc finger protein 385C [Source:HGNC Symbol;Acc:33722]
ENSG00000134817	2.12186	0.00996402	APLNR	apelin receptor [Source:HGNC Symbol;Acc:339]
ENSG00000101213	2.57805	0.0101417	PTK6	PTK6 protein tyrosine kinase 6 [Source:HGNC Symbol;Acc:9617]
ENSG00000204290	-3.69573	0.0101453	BTNL2	butyrophilin-like 2 (MHC class II associated) [Source:HGNC Symbol;Acc:1142]
ENSG00000139572	-3.2671	0.01015	GPR84	G protein-coupled receptor 84 [Source:HGNC Symbol;Acc:4535]
ENSG00000145861	1.84076	0.0101871	C1QTNF2	C1q and tumor necrosis factor related protein 2 [Source:HGNC Symbol;Acc:14325]
ENSG00000154721	1.39426	0.0101888	JAM2	junctional adhesion molecule 2 [Source:HGNC Symbol;Acc:14686]
ENSG00000176697	1.61608	0.0103136	BDNF	brain-derived neurotrophic factor [Source:HGNC Symbol;Acc:1033]
ENSG00000156482	1.44	0.0103189	RPL30	ribosomal protein L30 [Source:HGNC Symbol;Acc:10333]
ENSG00000167614	-3.49247	0.0103194	TTYH1	tweety homolog 1 (Drosophila) [Source:HGNC Symbol;Acc:13476]
ENSG00000166033	1.4131	0.0103677	HTRA1	HtrA serine peptidase 1 [Source:HGNC Symbol;Acc:9476]
ENSG00000230453	-2.52259	0.0103786	ANKRD18B	ankyrin repeat domain 18B [Source:HGNC Symbol;Acc:23644]
ENSG00000214113	1.44681	0.0104389	LYRM4	LYR motif containing 4 [Source:HGNC Symbol;Acc:21365]
ENSG00000164049	-3.39062	0.0105405	FBXW12	F-box and WD repeat domain containing 12 [Source:HGNC Symbol;Acc:20729]
ENSG00000106804	1.84935	0.0105714	C5	complement component 5 [Source:HGNC Symbol;Acc:1331]
ENSG00000184232	1.31726	0.0106117	OAF	OAF homolog (Drosophila) [Source:HGNC Symbol;Acc:28752]
ENSG00000105472	1.82698	0.010642	CLEC11A	C-type lectin domain family 11, member A [Source:HGNC Symbol;Acc:10576]
ENSG00000119632	2.08018	0.0107081	IFI27L2	interferon, alpha-inducible protein 27-like 2 [Source:HGNC Symbol;Acc:19753]
ENSG00000105894	1.60348	0.0108455	PTN	pleiotrophin [Source:HGNC Symbol;Acc:9630]
ENSG00000112695	1.62317	0.0108698	COX7A2	cytochrome c oxidase subunit VIIa polypeptide 2 (liver) [Source:HGNC Symbol;Acc:2288]
ENSG00000166822	1.58959	0.0110152	TMEM170A	transmembrane protein 170A [Source:HGNC Symbol;Acc:29577]
ENSG00000170727	-2.58106	0.0111456	BOP1	block of proliferation 1 [Source:HGNC Symbol;Acc:15519]
ENSG00000106211	2.44932	0.0112921	HSPB1	heat shock 27kDa protein 1 [Source:HGNC Symbol;Acc:5246]
ENSG00000181991	1.38371	0.0113189	MRPS11	mitochondrial ribosomal protein S11 [Source:HGNC Symbol;Acc:14050]
ENSG00000198719	1.92084	0.0113545	DLL1	delta-like 1 (Drosophila) [Source:HGNC Symbol;Acc:2908]
ENSG00000128951	1.52183	0.0114383	DUT	deoxyuridine triphosphatase [Source:HGNC Symbol;Acc:3078]
ENSG00000116396	1.98167	0.0114448	KCNC4	potassium voltage-gated channel, Shaw-related subfamily, member 4 [Source:HGNC Symbol;Acc:6236]
ENSG00000134825	1.73086	0.011522	TMEM258	transmembrane protein 258 [Source:HGNC Symbol;Acc:1164]
ENSG00000186310	2.28332	0.0115234	NAP1L3	nucleosome assembly protein 1-like 3 [Source:HGNC Symbol;Acc:7639]
ENSG00000121318	-3.30084	0.0115508	TAS2R10	taste receptor, type 2, member 10 [Source:HGNC Symbol;Acc:14918]
ENSG00000143768	2.42341	0.0116038	LEFTY2	left-right determination factor 2 [Source:HGNC Symbol;Acc:3122]
ENSG00000197465	5.53861	0.0116085	GYPE	glycophorin E (MNS blood group) [Source:HGNC Symbol;Acc:4705]
ENSG00000129038	1.47538	0.0116357	LOXL1	lysyl oxidase-like 1 [Source:HGNC Symbol;Acc:6665]
ENSG00000110944	4.28774	0.0116635	IL23A	interleukin 23, alpha subunit p19 [Source:HGNC Symbol;Acc:15488]
ENSG00000143603	2.07619	0.0118492	KCNN3	potassium intermediate/small conductance calcium-activated channel, subfamily N, member 3 [Source:HGNC Symbol;Acc:6292]
ENSG00000109472	1.54994	0.0118592	CPE	carboxypeptidase E [Source:HGNC Symbol;Acc:2303]
ENSG00000157103	1.93278	0.0118656	SLC6A1	solute carrier family 6 (neurotransmitter transporter, GABA), member 1 [Source:HGNC Symbol;Acc:11042]
ENSG00000198042	1.51794	0.0119106	MAK16	MAK16 homolog (S. cerevisiae) [Source:HGNC Symbol;Acc:13703]
ENSG00000029993	1.84379	0.0119958	HMGB3	high mobility group box 3 [Source:HGNC Symbol;Acc:5004]
ENSG00000128228	1.57012	0.0120108	SDF2L1	stromal cell-derived factor 2-like 1 [Source:HGNC Symbol;Acc:10676]
ENSG00000100253	-5.54538	0.0120517	MIOX	myo-inositol oxygenase [Source:HGNC Symbol;Acc:14522]
ENSG00000102109	10.3452	0.0120577	PCSK1N	proprotein convertase subtilisin/kexin type 1 inhibitor [Source:HGNC Symbol;Acc:17301]
ENSG00000154274	3.76217	0.012092	C4orf19	chromosome 4 open reading frame 19 [Source:HGNC Symbol;Acc:25618]
ENSG00000255062	-5.40948	0.0121044	RP11-712L6.5	Uncharacterized protein [Source:UniProtKB/TrEMBL;Acc:E9PPV0]
ENSG00000106366	-5.36834	0.0121425	SERPINE1	serpin peptidase inhibitor, clade E (nexin, plasminogen activator inhibitor type 1), member 1 [Source:HGNC Symbol;Acc:8583]
ENSG00000130770	1.69384	0.0121679	ATPIF1	ATPase inhibitory factor 1 [Source:HGNC Symbol;Acc:871]
ENSG00000130748	1.82304	0.0121817	TMEM160	transmembrane protein 160 [Source:HGNC Symbol;Acc:26042]
ENSG00000144810	1.46289	0.0122391	COL8A1	collagen, type VIII, alpha 1 [Source:HGNC Symbol;Acc:2215]
ENSG00000250091	-3.05005	0.0124379	DNAH10OS	dynein, axonemal, heavy chain 10 opposite strand [Source:HGNC Symbol;Acc:37121]
ENSG00000078804	1.718	0.0125474	TP53INP2	tumor protein p53 inducible nuclear protein 2 [Source:HGNC Symbol;Acc:16104]
ENSG00000128266	2.44579	0.0126	GNAZ	guanine nucleotide binding protein (G protein), alpha z polypeptide [Source:HGNC Symbol;Acc:4395]
ENSG00000005102	1.46734	0.0126574	MEOX1	mesenchyme homeobox 1 [Source:HGNC Symbol;Acc:7013]
ENSG00000186407	-2.90899	0.0127069	CD300E	CD300e molecule [Source:HGNC Symbol;Acc:28874]
ENSG00000164104	1.49639	0.01278	HMGB2	high mobility group box 2 [Source:HGNC Symbol;Acc:5000]
ENSG00000107438	1.68844	0.0127965	PDLIM1	PDZ and LIM domain 1 [Source:HGNC Symbol;Acc:2067]
ENSG00000198435	2.12255	0.0129113	NRARP	NOTCH-regulated ankyrin repeat protein [Source:HGNC Symbol;Acc:33843]
ENSG00000187527	-4.05783	0.0129131	ATP13A5	ATPase type 13A5 [Source:HGNC Symbol;Acc:31789]
ENSG00000175206	10.6475	0.0129285	NPPA	natriuretic peptide A [Source:HGNC Symbol;Acc:7939]
ENSG00000189013	-9.62607	0.0130015	KIR2DL4	killer cell immunoglobulin-like receptor, two domains, long cytoplasmic tail, 4 [Source:HGNC Symbol;Acc:6332]
ENSG00000185028	-2.62866	0.0130431	LRRC14B	leucine rich repeat containing 14B [Source:HGNC Symbol;Acc:37268]
ENSG00000123096	1.78224	0.0130555	SSPN	sarcospan [Source:HGNC Symbol;Acc:11322]
ENSG00000089685	2.666	0.0130887	BIRC5	baculoviral IAP repeat containing 5 [Source:HGNC Symbol;Acc:593]
ENSG00000154025	-2.8962	0.0130918	SLC5A10	solute carrier family 5 (sodium/glucose cotransporter), member 10 [Source:HGNC Symbol;Acc:23155]
ENSG00000154645	8.73426	0.013094	CHODL	chondrolectin [Source:HGNC Symbol;Acc:17807]
ENSG00000197444	2.83613	0.0132583	OGDHL	oxoglutarate dehydrogenase-like [Source:HGNC Symbol;Acc:25590]
ENSG00000137285	15.6228	0.0133457	TUBB2B	tubulin, beta 2B class IIb [Source:HGNC Symbol;Acc:30829]
ENSG00000183856	2.30927	0.0133919	IQGAP3	IQ motif containing GTPase activating protein 3 [Source:HGNC Symbol;Acc:20669]
ENSG00000099960	48.3624	0.0134217	SLC7A4	solute carrier family 7 (orphan transporter), member 4 [Source:HGNC Symbol;Acc:11062]
ENSG00000171056	1.95718	0.0134428	SOX7	SRY (sex determining region Y)-box 7 [Source:HGNC Symbol;Acc:18196]
ENSG00000221949	-2.51426	0.0135058	C12orf61	chromosome 12 open reading frame 61 [Source:HGNC Symbol;Acc:26364]
ENSG00000167106	1.41501	0.0135301	FAM102A	family with sequence similarity 102, member A [Source:HGNC Symbol;Acc:31419]
ENSG00000092969	1.72714	0.0135395	TGFB2	transforming growth factor, beta 2 [Source:HGNC Symbol;Acc:11768]
ENSG00000253426	2.03744	0.0135918	RP11-10A14.4	Uncharacterized protein [Source:UniProtKB/TrEMBL;Acc:E5RH78]
ENSG00000167914	-6.71426	0.0136334	GSDMA	gasdermin A [Source:HGNC Symbol;Acc:13311]
ENSG00000164967	1.79103	0.0136849	RPP25L	ribonuclease P/MRP 25kDa subunit-like [Source:HGNC Symbol;Acc:19909]
ENSG00000169020	1.92527	0.0137202	ATP5I	ATP synthase, H+ transporting, mitochondrial Fo complex, subunit E [Source:HGNC Symbol;Acc:846]
ENSG00000144381	1.54687	0.013746	HSPD1	heat shock 60kDa protein 1 (chaperonin) [Source:HGNC Symbol;Acc:5261]
ENSG00000140553	1.36541	0.0137576	UNC45A	unc-45 homolog A (C. elegans) [Source:HGNC Symbol;Acc:30594]
ENSG00000111348	1.67532	0.0137838	ARHGDIB	Rho GDP dissociation inhibitor (GDI) beta [Source:HGNC Symbol;Acc:679]
ENSG00000142534	1.36975	0.0137887	RPS11	ribosomal protein S11 [Source:HGNC Symbol;Acc:10384]
ENSG00000163126	2.92916	0.0138275	ANKRD23	ankyrin repeat domain 23 [Source:HGNC Symbol;Acc:24470]
ENSG00000116717	1.70471	0.0138477	GADD45A	growth arrest and DNA-damage-inducible, alpha [Source:HGNC Symbol;Acc:4095]
ENSG00000118495	1.34077	0.0138492	PLAGL1	pleiomorphic adenoma gene-like 1 [Source:HGNC Symbol;Acc:9046]
ENSG00000143198	1.63631	0.0138639	MGST3	microsomal glutathione S-transferase 3 [Source:HGNC Symbol;Acc:7064]
ENSG00000154080	2.81376	0.013934	CHST9	carbohydrate (N-acetylgalactosamine 4-0) sulfotransferase 9 [Source:HGNC Symbol;Acc:19898]
ENSG00000145386	2.25429	0.0140649	CCNA2	cyclin A2 [Source:HGNC Symbol;Acc:1578]
ENSG00000143340	4.49465	0.0140774	FAM163A	family with sequence similarity 163, member A [Source:HGNC Symbol;Acc:28274]
ENSG00000171208	2.39307	0.014104	NETO2	neuropilin (NRP) and tolloid (TLL)-like 2 [Source:HGNC Symbol;Acc:14644]
ENSG00000253873	-3.0184	0.0141909	PCDHGA11	protocadherin gamma subfamily A, 11 [Source:HGNC Symbol;Acc:8698]
ENSG00000168461	1.55296	0.014252	RAB31	RAB31, member RAS oncogene family [Source:HGNC Symbol;Acc:9771]
ENSG00000118733	3.97089	0.0142939	OLFM3	olfactomedin 3 [Source:HGNC Symbol;Acc:17990]
ENSG00000198517	1.44905	0.0143099	MAFK	v-maf musculoaponeurotic fibrosarcoma oncogene homolog K (avian) [Source:HGNC Symbol;Acc:6782]
ENSG00000211454	4.21063	0.0143177	AKR7L	aldo-keto reductase family 7-like [Source:HGNC Symbol;Acc:24056]
ENSG00000116133	1.3261	0.0143543	DHCR24	24-dehydrocholesterol reductase [Source:HGNC Symbol;Acc:2859]
ENSG00000105499	1.45368	0.0144167	PLA2G4C	phospholipase A2, group IVC (cytosolic, calcium-independent) [Source:HGNC Symbol;Acc:9037]
ENSG00000229644	-2.44563	0.0144636	NAMPTL	nicotinamide phosphoribosyltransferase-like [Source:HGNC Symbol;Acc:17633]
ENSG00000134369	1.67272	0.0144795	NAV1	neuron navigator 1 [Source:HGNC Symbol;Acc:15989]
ENSG00000182732	1.46623	0.0145071	RGS6	regulator of G-protein signaling 6 [Source:HGNC Symbol;Acc:10002]
ENSG00000259518	4.10418	0.0145099	RP11-597K23.2	Uncharacterized protein [Source:UniProtKB/TrEMBL;Acc:H0YK81]
ENSG00000006611	-3.17299	0.0145581	USH1C	Usher syndrome 1C (autosomal recessive, severe) [Source:HGNC Symbol;Acc:12597]
ENSG00000115138	3.78457	0.0146412	POMC	proopiomelanocortin [Source:HGNC Symbol;Acc:9201]
ENSG00000177192	1.47393	0.0147251	PUS1	pseudouridylate synthase 1 [Source:HGNC Symbol;Acc:15508]
ENSG00000171617	1.52658	0.0147659	ENC1	ectodermal-neural cortex 1 (with BTB domain) [Source:HGNC Symbol;Acc:3345]
ENSG00000158483	2.7892	0.0148042	FAM86C1	family with sequence similarity 86, member C1 [Source:HGNC Symbol;Acc:25561]
ENSG00000107338	1.49568	0.0148044	SHB	Src homology 2 domain containing adaptor protein B [Source:HGNC Symbol;Acc:10838]
ENSG00000187678	1.54307	0.0148822	SPRY4	sprouty homolog 4 (Drosophila) [Source:HGNC Symbol;Acc:15533]
ENSG00000169783	1.80027	0.014896	LINGO1	leucine rich repeat and Ig domain containing 1 [Source:HGNC Symbol;Acc:21205]
ENSG00000198842	1.56722	0.0150405	DUSP27	dual specificity phosphatase 27 (putative) [Source:HGNC Symbol;Acc:25034]
ENSG00000223547	1.4994	0.0150755	ZNF844	zinc finger protein 844 [Source:HGNC Symbol;Acc:25932]
ENSG00000187634	3.83133	0.0150949	SAMD11	sterile alpha motif domain containing 11 [Source:HGNC Symbol;Acc:28706]
ENSG00000106245	1.5765	0.0152386	BUD31	BUD31 homolog (S. cerevisiae) [Source:HGNC Symbol;Acc:29629]
ENSG00000021461	-4.19794	0.0152879	CYP3A43	cytochrome P450, family 3, subfamily A, polypeptide 43 [Source:HGNC Symbol;Acc:17450]
ENSG00000198223	2.23618	0.0153647	CSF2RA	colony stimulating factor 2 receptor, alpha, low-affinity (granulocyte-macrophage) [Source:HGNC Symbol;Acc:2435]
ENSG00000150394	5.45508	0.0154044	CDH8	cadherin 8, type 2 [Source:HGNC Symbol;Acc:1767]
ENSG00000108960	1.59389	0.0154301	MMD	monocyte to macrophage differentiation-associated [Source:HGNC Symbol;Acc:7153]
ENSG00000148450	1.60121	0.0155274	MSRB2	methionine sulfoxide reductase B2 [Source:HGNC Symbol;Acc:17061]
ENSG00000169919	1.46018	0.0155932	GUSB	glucuronidase, beta [Source:HGNC Symbol;Acc:4696]
ENSG00000116874	1.47609	0.0156701	WARS2	tryptophanyl tRNA synthetase 2, mitochondrial [Source:HGNC Symbol;Acc:12730]
ENSG00000100739	-4.7522	0.0158607	BDKRB1	bradykinin receptor B1 [Source:HGNC Symbol;Acc:1029]
ENSG00000143167	1.82186	0.0158835	GPA33	glycoprotein A33 (transmembrane) [Source:HGNC Symbol;Acc:4445]
ENSG00000135045	2.09839	0.0160028	C9orf40	chromosome 9 open reading frame 40 [Source:HGNC Symbol;Acc:23433]
ENSG00000138315	4.1555	0.0160687	OIT3	oncoprotein induced transcript 3 [Source:HGNC Symbol;Acc:29953]
ENSG00000107551	1.60898	0.0161142	RASSF4	Ras association (RalGDS/AF-6) domain family member 4 [Source:HGNC Symbol;Acc:20793]
ENSG00000176222	1.54786	0.0161225	ZNF404	zinc finger protein 404 [Source:HGNC Symbol;Acc:19417]
ENSG00000100156	-4.81503	0.0161849	SLC16A8	solute carrier family 16, member 8 (monocarboxylic acid transporter 3) [Source:HGNC Symbol;Acc:16270]
ENSG00000142700	-3.02897	0.0163011	DMRTA2	DMRT-like family A2 [Source:HGNC Symbol;Acc:13908]
ENSG00000107317	1.454	0.0163221	PTGDS	prostaglandin D2 synthase 21kDa (brain) [Source:HGNC Symbol;Acc:9592]
ENSG00000204420	2.32905	0.0163748	C6orf25	chromosome 6 open reading frame 25 [Source:HGNC Symbol;Acc:13937]
ENSG00000165621	-4.05783	0.0164437	OXGR1	oxoglutarate (alpha-ketoglutarate) receptor 1 [Source:HGNC Symbol;Acc:4531]
ENSG00000135457	1.29032	0.0165145	TFCP2	transcription factor CP2 [Source:HGNC Symbol;Acc:11748]
ENSG00000123453	2.00088	0.0165979	SARDH	sarcosine dehydrogenase [Source:HGNC Symbol;Acc:10536]
ENSG00000090006	1.38198	0.0166112	LTBP4	latent transforming growth factor beta binding protein 4 [Source:HGNC Symbol;Acc:6717]
ENSG00000235531	2.95925	0.0166899	RP11-383H13.1	Protein LOC100132891; cDNA FLJ53548 [Source:UniProtKB/TrEMBL;Acc:B7Z945]
ENSG00000017427	1.66786	0.0166914	IGF1	insulin-like growth factor 1 (somatomedin C) [Source:HGNC Symbol;Acc:5464]
ENSG00000163596	1.68151	0.0167223	ICA1L	islet cell autoantigen 1,69kDa-like [Source:HGNC Symbol;Acc:14442]
ENSG00000138744	1.53453	0.0167407	NAAA	N-acylethanolamine acid amidase [Source:HGNC Symbol;Acc:736]
ENSG00000173421	1.64924	0.0168337	CCDC36	coiled-coil domain containing 36 [Source:HGNC Symbol;Acc:27945]
ENSG00000175868	-3.08693	0.0168476	CALCB	calcitonin-related polypeptide beta [Source:HGNC Symbol;Acc:1438]
ENSG00000189233	3.64049	0.0169279	NUGGC	nuclear GTPase, germinal center associated [Source:HGNC Symbol;Acc:33550]
ENSG00000187210	1.97777	0.0171307	GCNT1	glucosaminyl (N-acetyl) transferase 1, core 2 [Source:HGNC Symbol;Acc:4203]
ENSG00000137288	1.6389	0.0171669	MNF1	mitochondrial nucleoid factor 1 [Source:HGNC Symbol;Acc:21237]
ENSG00000134243	1.43467	0.0171822	SORT1	sortilin 1 [Source:HGNC Symbol;Acc:11186]
ENSG00000106304	-5.40948	0.0171983	SPAM1	sperm adhesion molecule 1 (PH-20 hyaluronidase, zona pellucida binding) [Source:HGNC Symbol;Acc:11217]
ENSG00000165659	1.8006	0.0172675	DACH1	dachshund homolog 1 (Drosophila) [Source:HGNC Symbol;Acc:2663]
ENSG00000145681	2.72656	0.0172955	HAPLN1	hyaluronan and proteoglycan link protein 1 [Source:HGNC Symbol;Acc:2380]
ENSG00000105379	1.4745	0.017406	ETFB	electron-transfer-flavoprotein, beta polypeptide [Source:HGNC Symbol;Acc:3482]
ENSG00000173338	-2.94366	0.0175228	KCNK7	potassium channel, subfamily K, member 7 [Source:HGNC Symbol;Acc:6282]
ENSG00000249459	-3.13272	0.0175846	ZNF286B	zinc finger protein 286B [Source:HGNC Symbol;Acc:33241]
ENSG00000110871	1.53267	0.0176394	COQ5	coenzyme Q5 homolog, methyltransferase (S. cerevisiae) [Source:HGNC Symbol;Acc:28722]
ENSG00000186188	48.3624	0.0177048	FFAR4	free fatty acid receptor 4 [Source:HGNC Symbol;Acc:19061]
ENSG00000173531	1.76743	0.0178138	MST1	macrophage stimulating 1 (hepatocyte growth factor-like) [Source:HGNC Symbol;Acc:7380]
ENSG00000064490	1.55995	0.0178754	RFXANK	regulatory factor X-associated ankyrin-containing protein [Source:HGNC Symbol;Acc:9987]
ENSG00000118515	1.29574	0.0179287	SGK1	serum/glucocorticoid regulated kinase 1 [Source:HGNC Symbol;Acc:10810]
ENSG00000142207	1.47256	0.0179502	URB1	URB1 ribosome biogenesis 1 homolog (S. cerevisiae) [Source:HGNC Symbol;Acc:17344]
ENSG00000145040	-3.04398	0.0180455	UCN2	urocortin 2 [Source:HGNC Symbol;Acc:18414]
ENSG00000205791	2.05991	0.0181543	LOH12CR2	loss of heterozygosity, 12, chromosomal region 2 (non-protein coding) [Source:HGNC Symbol;Acc:26524]
ENSG00000166343	1.94332	0.0183352	MSS51	MSS51 mitochondrial translational activator [Source:HGNC Symbol;Acc:21000]
ENSG00000167286	2.24518	0.0184037	CD3D	CD3d molecule, delta (CD3-TCR complex) [Source:HGNC Symbol;Acc:1673]
ENSG00000179300	2.67803	0.0184994	ZCCHC5	zinc finger, CCHC domain containing 5 [Source:HGNC Symbol;Acc:22997]
ENSG00000188000	7.04113	0.0185761	OR7D2	olfactory receptor, family 7, subfamily D, member 2 [Source:HGNC Symbol;Acc:8378]
ENSG00000185697	1.56261	0.0185981	MYBL1	v-myb myeloblastosis viral oncogene homolog (avian)-like 1 [Source:HGNC Symbol;Acc:7547]
ENSG00000151458	1.70316	0.0187061	ANKRD50	ankyrin repeat domain 50 [Source:HGNC Symbol;Acc:29223]
ENSG00000119927	1.57187	0.0187168	GPAM	glycerol-3-phosphate acyltransferase, mitochondrial [Source:HGNC Symbol;Acc:24865]
ENSG00000183828	2.09039	0.0187442	NUDT14	nudix (nucleoside diphosphate linked moiety X)-type motif 14 [Source:HGNC Symbol;Acc:20141]
ENSG00000136068	1.43217	0.0188618	FLNB	filamin B, beta [Source:HGNC Symbol;Acc:3755]
ENSG00000113088	4.31566	0.0189861	GZMK	granzyme K (granzyme 3; tryptase II) [Source:HGNC Symbol;Acc:4711]
ENSG00000127528	1.63491	0.0190671	KLF2	Kruppel-like factor 2 (lung) [Source:HGNC Symbol;Acc:6347]
ENSG00000070761	1.31649	0.0191226	C16orf80	chromosome 16 open reading frame 80 [Source:HGNC Symbol;Acc:29523]
ENSG00000181092	8.68116	0.0191526	ADIPOQ	adiponectin, C1Q and collagen domain containing [Source:HGNC Symbol;Acc:13633]
ENSG00000122224	4.67437	0.0192676	LY9	lymphocyte antigen 9 [Source:HGNC Symbol;Acc:6730]
ENSG00000164488	1.9178	0.0193135	DACT2	dapper, antagonist of beta-catenin, homolog 2 (Xenopus laevis) [Source:HGNC Symbol;Acc:21231]
ENSG00000197580	1.38274	0.0194268	BCO2	beta-carotene oxygenase 2 [Source:HGNC Symbol;Acc:18503]
ENSG00000158014	2.21253	0.0195073	SLC30A2	solute carrier family 30 (zinc transporter), member 2 [Source:HGNC Symbol;Acc:11013]
ENSG00000148848	2.88511	0.0195206	ADAM12	ADAM metallopeptidase domain 12 [Source:HGNC Symbol;Acc:190]
ENSG00000187116	-3.17521	0.0195907	LILRA5	leukocyte immunoglobulin-like receptor, subfamily A (with TM domain), member 5 [Source:HGNC Symbol;Acc:16309]
ENSG00000198225	-2.76718	0.0196326	FKBP1C	FK506 binding protein 1C [Source:HGNC Symbol;Acc:21376]
ENSG00000174348	1.37155	0.0196403	PODN	podocan [Source:HGNC Symbol;Acc:23174]
ENSG00000100312	-2.62965	0.0196407	ACR	acrosin [Source:HGNC Symbol;Acc:126]
ENSG00000049883	1.60848	0.0197656	PTCD2	pentatricopeptide repeat domain 2 [Source:HGNC Symbol;Acc:25734]
ENSG00000040608	2.11181	0.0198286	RTN4R	reticulon 4 receptor [Source:HGNC Symbol;Acc:18601]
ENSG00000160703	1.52315	0.0199809	NLRX1	NLR family member X1 [Source:HGNC Symbol;Acc:29890]
ENSG00000197191	3.67341	0.0200133	C9orf169	chromosome 9 open reading frame 169 [Source:HGNC Symbol;Acc:30529]
ENSG00000250021	-5.91967	0.0202871	C15orf38-AP3S2	C15orf38-AP3S2 readthrough [Source:HGNC Symbol;Acc:38824]
ENSG00000166928	1.70856	0.0202891	MS4A14	membrane-spanning 4-domains, subfamily A, member 14 [Source:HGNC Symbol;Acc:30706]
ENSG00000180974	45.5764	0.0203285	OR52E4	olfactory receptor, family 52, subfamily E, member 4 [Source:HGNC Symbol;Acc:15213]
ENSG00000107223	1.46576	0.020537	EDF1	endothelial differentiation-related factor 1 [Source:HGNC Symbol;Acc:3164]
ENSG00000178096	1.80758	0.0205712	BOLA1	bolA homolog 1 (E. coli) [Source:HGNC Symbol;Acc:24263]
ENSG00000161570	1.93467	0.0205776	CCL5	chemokine (C-C motif) ligand 5 [Source:HGNC Symbol;Acc:10632]
ENSG00000155666	2.05431	0.0205927	KDM8	lysine (K)-specific demethylase 8 [Source:HGNC Symbol;Acc:25840]
ENSG00000198889	4.17389	0.0206038	DCAF12L1	DDB1 and CUL4 associated factor 12-like 1 [Source:HGNC Symbol;Acc:29395]
ENSG00000242419	-2.50069	0.020624	PCDHGC4	protocadherin gamma subfamily C, 4 [Source:HGNC Symbol;Acc:8717]
ENSG00000196981	1.67461	0.0206481	WDR5B	WD repeat domain 5B [Source:HGNC Symbol;Acc:17826]
ENSG00000178917	-2.91012	0.0207182	ZNF852	zinc finger protein 852 [Source:HGNC Symbol;Acc:27713]
ENSG00000163026	1.39162	0.0208018	C2orf44	chromosome 2 open reading frame 44 [Source:HGNC Symbol;Acc:26157]
ENSG00000172508	1.64889	0.0208077	CARNS1	carnosine synthase 1 [Source:HGNC Symbol;Acc:29268]
ENSG00000147381	-6.92452	0.0209037	MAGEA4	melanoma antigen family A, 4 [Source:HGNC Symbol;Acc:6802]
ENSG00000141570	1.94233	0.0209452	CBX8	chromobox homolog 8 [Source:HGNC Symbol;Acc:15962]
ENSG00000171564	-5.40948	0.0210063	FGB	fibrinogen beta chain [Source:HGNC Symbol;Acc:3662]
ENSG00000068028	1.43869	0.0212122	RASSF1	Ras association (RalGDS/AF-6) domain family member 1 [Source:HGNC Symbol;Acc:9882]
ENSG00000196459	1.76355	0.021263	TRAPPC2	trafficking protein particle complex 2 [Source:HGNC Symbol;Acc:23068]
ENSG00000176641	1.48869	0.0212817	RNF152	ring finger protein 152 [Source:HGNC Symbol;Acc:26811]
ENSG00000145708	2.66789	0.0212842	CRHBP	corticotropin releasing hormone binding protein [Source:HGNC Symbol;Acc:2356]
ENSG00000026652	1.64724	0.0213534	AGPAT4	1-acylglycerol-3-phosphate O-acyltransferase 4 [Source:HGNC Symbol;Acc:20885]
ENSG00000104611	1.57544	0.0213671	SH2D4A	SH2 domain containing 4A [Source:HGNC Symbol;Acc:26102]
ENSG00000183571	2.26488	0.0213685	PGPEP1L	pyroglutamyl-peptidase I-like [Source:HGNC Symbol;Acc:27080]
ENSG00000244482	-4.51169	0.0214839	LILRA6	leukocyte immunoglobulin-like receptor, subfamily A (with TM domain), member 6 [Source:HGNC Symbol;Acc:15495]
ENSG00000146054	1.67827	0.0216213	TRIM7	tripartite motif containing 7 [Source:HGNC Symbol;Acc:16278]
ENSG00000095539	-2.58246	0.0217208	SEMA4G	sema domain, immunoglobulin domain (Ig), transmembrane domain (TM) and short cytoplasmic domain, (semaphorin) 4G [Source:HGNC Symbol;Acc:10735]
ENSG00000145348	1.29764	0.0217491	TBCK	TBC1 domain containing kinase [Source:HGNC Symbol;Acc:28261]
ENSG00000143549	2.34607	0.0217702	TPM3	tropomyosin 3 [Source:HGNC Symbol;Acc:12012]
ENSG00000196391	1.79367	0.0218281	ZNF774	zinc finger protein 774 [Source:HGNC Symbol;Acc:33108]
ENSG00000186642	1.54447	0.0218328	PDE2A	phosphodiesterase 2A, cGMP-stimulated [Source:HGNC Symbol;Acc:8777]
ENSG00000109339	1.98443	0.0221735	MAPK10	mitogen-activated protein kinase 10 [Source:HGNC Symbol;Acc:6872]
ENSG00000134874	1.58013	0.0221767	DZIP1	DAZ interacting protein 1 [Source:HGNC Symbol;Acc:20908]
ENSG00000136689	-3.0822	0.0222711	IL1RN	interleukin 1 receptor antagonist [Source:HGNC Symbol;Acc:6000]
ENSG00000198157	1.79294	0.0223653	HMGN5	high mobility group nucleosome binding domain 5 [Source:HGNC Symbol;Acc:8013]
ENSG00000121769	1.38003	0.0224686	FABP3	fatty acid binding protein 3, muscle and heart (mammary-derived growth inhibitor) [Source:HGNC Symbol;Acc:3557]
ENSG00000179213	48.3624	0.0225625	SIGLECL1	SIGLEC family like 1 [Source:HGNC Symbol;Acc:26856]
ENSG00000184508	1.64026	0.0227048	HDDC3	HD domain containing 3 [Source:HGNC Symbol;Acc:30522]
ENSG00000256872	1.9148	0.0227303	NOL12	nucleolar protein 12 [Source:HGNC Symbol;Acc:28585]
ENSG00000143314	1.32992	0.0227389	MRPL24	mitochondrial ribosomal protein L24 [Source:HGNC Symbol;Acc:14037]
ENSG00000108506	1.63436	0.0227464	INTS2	integrator complex subunit 2 [Source:HGNC Symbol;Acc:29241]
ENSG00000068078	2.08141	0.0227682	FGFR3	fibroblast growth factor receptor 3 [Source:HGNC Symbol;Acc:3690]
ENSG00000168509	1.60165	0.0229384	HFE2	hemochromatosis type 2 (juvenile) [Source:HGNC Symbol;Acc:4887]
ENSG00000174233	1.30678	0.0229425	ADCY6	adenylate cyclase 6 [Source:HGNC Symbol;Acc:237]
ENSG00000187867	3.6521	0.0230252	PALM3	paralemmin 3 [Source:HGNC Symbol;Acc:33274]
ENSG00000179002	-5.91967	0.0231322	TAS1R2	taste receptor, type 1, member 2 [Source:HGNC Symbol;Acc:14905]
ENSG00000130487	5.20554	0.0231422	KLHDC7B	kelch domain containing 7B [Source:HGNC Symbol;Acc:25145]
ENSG00000183496	2.09239	0.0232309	MEX3B	mex-3 homolog B (C. elegans) [Source:HGNC Symbol;Acc:25297]
ENSG00000166170	1.45265	0.0233267	BAG5	BCL2-associated athanogene 5 [Source:HGNC Symbol;Acc:941]
ENSG00000180210	2.77948	0.0233619	F2	coagulation factor II (thrombin) [Source:HGNC Symbol;Acc:3535]
ENSG00000163666	1.83475	0.0234153	HESX1	HESX homeobox 1 [Source:HGNC Symbol;Acc:4877]
ENSG00000204876	40.0043	0.0235046	AC021218.2	Uncharacterized protein [Source:UniProtKB/TrEMBL;Acc:E9PBC9]
ENSG00000164284	1.63582	0.023559	GRPEL2	GrpE-like 2, mitochondrial (E. coli) [Source:HGNC Symbol;Acc:21060]
ENSG00000065518	1.37059	0.023612	NDUFB4	NADH dehydrogenase (ubiquinone) 1 beta subcomplex, 4, 15kDa [Source:HGNC Symbol;Acc:7699]
ENSG00000119559	1.45287	0.0236291	C19orf25	chromosome 19 open reading frame 25 [Source:HGNC Symbol;Acc:26711]
ENSG00000146425	1.74031	0.0238738	DYNLT1	dynein, light chain, Tctex-type 1 [Source:HGNC Symbol;Acc:11697]
ENSG00000213996	3.14938	0.0239339	TM6SF2	transmembrane 6 superfamily member 2 [Source:HGNC Symbol;Acc:11861]
ENSG00000188888	2.23505	0.0239632	GPR179	G protein-coupled receptor 179 [Source:HGNC Symbol;Acc:31371]
ENSG00000115318	1.53217	0.0240319	LOXL3	lysyl oxidase-like 3 [Source:HGNC Symbol;Acc:13869]
ENSG00000183908	4.15102	0.0241	LRRC55	leucine rich repeat containing 55 [Source:HGNC Symbol;Acc:32324]
ENSG00000151093	1.49076	0.0241094	OXSM	3-oxoacyl-ACP synthase, mitochondrial [Source:HGNC Symbol;Acc:26063]
ENSG00000187773	1.80902	0.0242656	FAM69C	family with sequence similarity 69, member C [Source:HGNC Symbol;Acc:31729]
ENSG00000181744	1.49191	0.0242797	C3orf58	chromosome 3 open reading frame 58 [Source:HGNC Symbol;Acc:28490]
ENSG00000161692	1.78251	0.0243591	DBF4B	DBF4 homolog B (S. cerevisiae) [Source:HGNC Symbol;Acc:17883]
ENSG00000179240	2.44567	0.0243845	RP11-111M22.2	Protein LOC100506127 [Source:UniProtKB/TrEMBL;Acc:E9PLG5]
ENSG00000250254	6.37243	0.0244062	PTTG2	pituitary tumor-transforming 2 [Source:HGNC Symbol;Acc:9691]
ENSG00000140931	1.39203	0.0244234	CMTM3	CKLF-like MARVEL transmembrane domain containing 3 [Source:HGNC Symbol;Acc:19174]
ENSG00000119714	1.99733	0.0244693	GPR68	G protein-coupled receptor 68 [Source:HGNC Symbol;Acc:4519]
ENSG00000185761	1.64139	0.0245087	ADAMTSL5	ADAMTS-like 5 [Source:HGNC Symbol;Acc:27912]
ENSG00000112855	1.40471	0.0245458	HARS2	histidyl-tRNA synthetase 2, mitochondrial [Source:HGNC Symbol;Acc:4817]
ENSG00000166136	1.70314	0.024616	NDUFB8	NADH dehydrogenase (ubiquinone) 1 beta subcomplex, 8, 19kDa [Source:HGNC Symbol;Acc:7703]
ENSG00000164124	1.33428	0.0246623	TMEM144	transmembrane protein 144 [Source:HGNC Symbol;Acc:25633]
ENSG00000110717	1.73197	0.0246855	NDUFS8	NADH dehydrogenase (ubiquinone) Fe-S protein 8, 23kDa (NADH-coenzyme Q reductase) [Source:HGNC Symbol;Acc:7715]
ENSG00000179044	1.51487	0.0246863	EXOC3L1	exocyst complex component 3-like 1 [Source:HGNC Symbol;Acc:27540]
ENSG00000127325	2.05096	0.0246949	BEST3	bestrophin 3 [Source:HGNC Symbol;Acc:17105]
ENSG00000167397	1.58916	0.0247013	VKORC1	vitamin K epoxide reductase complex, subunit 1 [Source:HGNC Symbol;Acc:23663]
ENSG00000133731	1.52949	0.0247316	IMPA1	inositol(myo)-1(or 4)-monophosphatase 1 [Source:HGNC Symbol;Acc:6050]
ENSG00000118997	5.8332	0.0249179	DNAH7	dynein, axonemal, heavy chain 7 [Source:HGNC Symbol;Acc:18661]
ENSG00000198373	1.33548	0.0249569	WWP2	WW domain containing E3 ubiquitin protein ligase 2 [Source:HGNC Symbol;Acc:16804]
ENSG00000137834	1.57457	0.0249878	SMAD6	SMAD family member 6 [Source:HGNC Symbol;Acc:6772]
ENSG00000168528	2.20053	0.0250133	SERINC2	serine incorporator 2 [Source:HGNC Symbol;Acc:23231]
ENSG00000034510	1.85333	0.0250187	TMSB10	thymosin beta 10 [Source:HGNC Symbol;Acc:11879]
ENSG00000168237	1.45323	0.0250462	GLYCTK	glycerate kinase [Source:HGNC Symbol;Acc:24247]
ENSG00000103260	1.71826	0.0251959	METRN	meteorin, glial cell differentiation regulator [Source:HGNC Symbol;Acc:14151]
ENSG00000101695	1.80922	0.0252795	RNF125	ring finger protein 125, E3 ubiquitin protein ligase [Source:HGNC Symbol;Acc:21150]
ENSG00000131143	1.63275	0.0253935	COX4I1	cytochrome c oxidase subunit IV isoform 1 [Source:HGNC Symbol;Acc:2265]
ENSG00000204248	1.70778	0.0254749	COL11A2	collagen, type XI, alpha 2 [Source:HGNC Symbol;Acc:2187]
ENSG00000228146	1.89976	0.0255713	CASP16	caspase 16, apoptosis-related cysteine peptidase (putative) [Source:HGNC Symbol;Acc:27290]
ENSG00000144619	2.12901	0.0256179	CNTN4	contactin 4 [Source:HGNC Symbol;Acc:2174]
ENSG00000132031	4.10418	0.0257441	MATN3	matrilin 3 [Source:HGNC Symbol;Acc:6909]
ENSG00000170430	1.35222	0.0258465	MGMT	O-6-methylguanine-DNA methyltransferase [Source:HGNC Symbol;Acc:7059]
ENSG00000186577	1.61282	0.0258747	C6orf1	chromosome 6 open reading frame 1 [Source:HGNC Symbol;Acc:1340]
ENSG00000164176	2.24679	0.0258882	EDIL3	EGF-like repeats and discoidin I-like domains 3 [Source:HGNC Symbol;Acc:3173]
ENSG00000105011	2.19977	0.0259222	ASF1B	ASF1 anti-silencing function 1 homolog B (S. cerevisiae) [Source:HGNC Symbol;Acc:20996]
ENSG00000116815	1.41012	0.0259308	CD58	CD58 molecule [Source:HGNC Symbol;Acc:1688]
ENSG00000174599	3.43195	0.025959	TRAM1L1	translocation associated membrane protein 1-like 1 [Source:HGNC Symbol;Acc:28371]
ENSG00000147123	1.5492	0.0259828	NDUFB11	NADH dehydrogenase (ubiquinone) 1 beta subcomplex, 11, 17.3kDa [Source:HGNC Symbol;Acc:20372]
ENSG00000163975	1.62513	0.0259836	MFI2	antigen p97 (melanoma associated) identified by monoclonal antibodies 133.2 and 96.5 [Source:HGNC Symbol;Acc:7037]
ENSG00000019169	-2.90921	0.0260378	MARCO	macrophage receptor with collagenous structure [Source:HGNC Symbol;Acc:6895]
ENSG00000172350	2.10853	0.0260682	ABCG4	ATP-binding cassette, sub-family G (WHITE), member 4 [Source:HGNC Symbol;Acc:13884]
ENSG00000011143	1.40491	0.0261536	MKS1	Meckel syndrome, type 1 [Source:HGNC Symbol;Acc:7121]
ENSG00000113108	1.48027	0.0261671	APBB3	amyloid beta (A4) precursor protein-binding, family B, member 3 [Source:HGNC Symbol;Acc:20708]
ENSG00000132185	7.40825	0.0262975	FCRLA	Fc receptor-like A [Source:HGNC Symbol;Acc:18504]
ENSG00000137747	2.88125	0.0262975	TMPRSS13	transmembrane protease, serine 13 [Source:HGNC Symbol;Acc:29808]
ENSG00000075673	37.2183	0.0263672	ATP12A	ATPase, H+/K+ transporting, nongastric, alpha polypeptide [Source:HGNC Symbol;Acc:13816]
ENSG00000167676	1.51151	0.0265635	PLIN4	perilipin 4 [Source:HGNC Symbol;Acc:29393]
ENSG00000137106	1.33788	0.0266484	GRHPR	glyoxylate reductase/hydroxypyruvate reductase [Source:HGNC Symbol;Acc:4570]
ENSG00000076258	1.56092	0.0267102	FMO4	flavin containing monooxygenase 4 [Source:HGNC Symbol;Acc:3772]
ENSG00000143942	2.21543	0.026746	CHAC2	ChaC, cation transport regulator homolog 2 (E. coli) [Source:HGNC Symbol;Acc:32363]
ENSG00000266733	-2.91581	0.0267521	TBC1D29	TBC1 domain family, member 29 [Source:HGNC Symbol;Acc:24509]
ENSG00000176971	1.4886	0.0268372	FIBIN	fin bud initiation factor homolog (zebrafish) [Source:HGNC Symbol;Acc:33747]
ENSG00000124749	1.39251	0.0269055	COL21A1	collagen, type XXI, alpha 1 [Source:HGNC Symbol;Acc:17025]
ENSG00000248713	-3.48841	0.0269541	RP11-766F14.2	Protein LOC285556 [Source:UniProtKB/TrEMBL;Acc:D6RIA3]
ENSG00000166923	4.4713	0.0269917	GREM1	gremlin 1 [Source:HGNC Symbol;Acc:2001]
ENSG00000100453	-3.12342	0.027038	GZMB	granzyme B (granzyme 2, cytotoxic T-lymphocyte-associated serine esterase 1) [Source:HGNC Symbol;Acc:4709]
ENSG00000183734	4.28774	0.0270935	ASCL2	achaete-scute complex homolog 2 (Drosophila) [Source:HGNC Symbol;Acc:739]
ENSG00000155096	1.61881	0.0271041	AZIN1	antizyme inhibitor 1 [Source:HGNC Symbol;Acc:16432]
ENSG00000243244	1.56432	0.0271062	STON1	stonin 1 [Source:HGNC Symbol;Acc:17003]
ENSG00000187609	1.44131	0.0271457	EXD3	exonuclease 3'-5' domain containing 3 [Source:HGNC Symbol;Acc:26023]
ENSG00000093010	1.42682	0.0272256	COMT	catechol-O-methyltransferase [Source:HGNC Symbol;Acc:2228]
ENSG00000188037	40.0043	0.0273422	CLCN1	chloride channel, voltage-sensitive 1 [Source:HGNC Symbol;Acc:2019]
ENSG00000188783	2.08826	0.0275308	PRELP	proline/arginine-rich end leucine-rich repeat protein [Source:HGNC Symbol;Acc:9357]
ENSG00000036530	1.6494	0.0275319	CYP46A1	cytochrome P450, family 46, subfamily A, polypeptide 1 [Source:HGNC Symbol;Acc:2641]
ENSG00000129437	-3.04156	0.0275951	KLK14	kallikrein-related peptidase 14 [Source:HGNC Symbol;Acc:6362]
ENSG00000165071	1.40281	0.0276716	TMEM71	transmembrane protein 71 [Source:HGNC Symbol;Acc:26572]
ENSG00000184937	2.01489	0.0277209	WT1	Wilms tumor 1 [Source:HGNC Symbol;Acc:12796]
ENSG00000112514	1.43341	0.0278605	CUTA	cutA divalent cation tolerance homolog (E. coli) [Source:HGNC Symbol;Acc:21101]
ENSG00000211460	1.39752	0.0280406	TSN	translin [Source:HGNC Symbol;Acc:12379]
ENSG00000198756	1.47239	0.0282136	GLT25D2	glycosyltransferase 25 domain containing 2 [Source:HGNC Symbol;Acc:16790]
ENSG00000170315	1.59713	0.0282386	UBB	ubiquitin B [Source:HGNC Symbol;Acc:12463]
ENSG00000123572	1.48778	0.0284462	NRK	Nik related kinase [Source:HGNC Symbol;Acc:25391]
ENSG00000167236	-6.62403	0.0284668	CCL23	chemokine (C-C motif) ligand 23 [Source:HGNC Symbol;Acc:10622]
ENSG00000198242	1.31804	0.0284826	RPL23A	ribosomal protein L23a [Source:HGNC Symbol;Acc:10317]
ENSG00000197134	2.40267	0.0285833	ZNF257	zinc finger protein 257 [Source:HGNC Symbol;Acc:13498]
ENSG00000160323	1.56704	0.0286163	ADAMTS13	ADAM metallopeptidase with thrombospondin type 1 motif, 13 [Source:HGNC Symbol;Acc:1366]
ENSG00000141026	1.30107	0.0286991	MED9	mediator complex subunit 9 [Source:HGNC Symbol;Acc:25487]
ENSG00000185480	3.09484	0.0287826	PARPBP	PARP1 binding protein [Source:HGNC Symbol;Acc:26074]
ENSG00000182557	2.37794	0.0289276	SPNS3	spinster homolog 3 (Drosophila) [Source:HGNC Symbol;Acc:28433]
ENSG00000009844	1.35733	0.0289392	VTA1	Vps20-associated 1 homolog (S. cerevisiae) [Source:HGNC Symbol;Acc:20954]
ENSG00000071794	1.41103	0.0290326	HLTF	helicase-like transcription factor [Source:HGNC Symbol;Acc:11099]
ENSG00000131183	42.7904	0.0290899	SLC34A1	solute carrier family 34 (sodium phosphate), member 1 [Source:HGNC Symbol;Acc:11019]
ENSG00000176108	1.50594	0.0292027	CHMP6	charged multivesicular body protein 6 [Source:HGNC Symbol;Acc:25675]
ENSG00000182240	1.33111	0.0292099	BACE2	beta-site APP-cleaving enzyme 2 [Source:HGNC Symbol;Acc:934]
ENSG00000164825	53.9345	0.0292217	DEFB1	defensin, beta 1 [Source:HGNC Symbol;Acc:2766]
ENSG00000147145	2.80423	0.0292387	LPAR4	lysophosphatidic acid receptor 4 [Source:HGNC Symbol;Acc:4478]
ENSG00000120334	1.96069	0.0293632	CENPL	centromere protein L [Source:HGNC Symbol;Acc:17879]
ENSG00000170006	1.82633	0.0294085	TMEM154	transmembrane protein 154 [Source:HGNC Symbol;Acc:26489]
ENSG00000170379	-2.84594	0.0294313	FAM115C	family with sequence similarity 115, member C [Source:HGNC Symbol;Acc:26878]
ENSG00000117153	1.57921	0.029674	KLHL12	kelch-like family member 12 [Source:HGNC Symbol;Acc:19360]
ENSG00000146540	1.65049	0.0297553	C7orf50	chromosome 7 open reading frame 50 [Source:HGNC Symbol;Acc:22421]
ENSG00000157330	3.73707	0.0297556	C1orf158	chromosome 1 open reading frame 158 [Source:HGNC Symbol;Acc:28567]
ENSG00000169371	1.42265	0.0297659	SNUPN	snurportin 1 [Source:HGNC Symbol;Acc:14245]
ENSG00000177143	4.64273	0.0299878	CETN1	centrin, EF-hand protein, 1 [Source:HGNC Symbol;Acc:1866]
ENSG00000215845	1.9633	0.0301219	TSTD1	thiosulfate sulfurtransferase (rhodanese)-like domain containing 1 [Source:HGNC Symbol;Acc:35410]
ENSG00000185069	3.55351	0.0302543	KRT76	keratin 76 [Source:HGNC Symbol;Acc:24430]
ENSG00000100485	1.38973	0.0302612	SOS2	son of sevenless homolog 2 (Drosophila) [Source:HGNC Symbol;Acc:11188]
ENSG00000172059	1.34689	0.030412	KLF11	Kruppel-like factor 11 [Source:HGNC Symbol;Acc:11811]
ENSG00000171202	1.30925	0.0304645	TMEM126A	transmembrane protein 126A [Source:HGNC Symbol;Acc:25382]
ENSG00000133315	1.5276	0.0305004	MACROD1	MACRO domain containing 1 [Source:HGNC Symbol;Acc:29598]
ENSG00000188153	1.56128	0.0305844	COL4A5	collagen, type IV, alpha 5 [Source:HGNC Symbol;Acc:2207]
ENSG00000130176	1.37221	0.0306355	CNN1	calponin 1, basic, smooth muscle [Source:HGNC Symbol;Acc:2155]
ENSG00000242220	3.37692	0.0306845	TCP10L	t-complex 10-like [Source:HGNC Symbol;Acc:11657]
ENSG00000090920	-2.74428	0.0307095	FCGBP	Fc fragment of IgG binding protein [Source:HGNC Symbol;Acc:13572]
ENSG00000136383	1.63933	0.030759	ALPK3	alpha-kinase 3 [Source:HGNC Symbol;Acc:17574]
ENSG00000080224	5.4251	0.030973	EPHA6	EPH receptor A6 [Source:HGNC Symbol;Acc:19296]
ENSG00000164007	42.7904	0.0310081	CLDN19	claudin 19 [Source:HGNC Symbol;Acc:2040]
ENSG00000186190	-4.46674	0.0310132	BPIFB3	BPI fold containing family B, member 3 [Source:HGNC Symbol;Acc:16178]
ENSG00000141469	1.40728	0.0310938	SLC14A1	solute carrier family 14 (urea transporter), member 1 (Kidd blood group) [Source:HGNC Symbol;Acc:10918]
ENSG00000100325	1.3267	0.0311593	ASCC2	activating signal cointegrator 1 complex subunit 2 [Source:HGNC Symbol;Acc:24103]
ENSG00000203865	1.93228	0.0312073	ATP1A1OS	ATP1A1 opposite strand [Source:HGNC Symbol;Acc:28262]
ENSG00000180245	45.5764	0.0314142	RRH	retinal pigment epithelium-derived rhodopsin homolog [Source:HGNC Symbol;Acc:10450]
ENSG00000116675	1.83647	0.0314144	DNAJC6	DnaJ (Hsp40) homolog, subfamily C, member 6 [Source:HGNC Symbol;Acc:15469]
ENSG00000147804	1.97638	0.0314225	SLC39A4	solute carrier family 39 (zinc transporter), member 4 [Source:HGNC Symbol;Acc:17129]
ENSG00000115758	1.64432	0.0314755	ODC1	ornithine decarboxylase 1 [Source:HGNC Symbol;Acc:8109]
ENSG00000179010	1.45901	0.0315298	MRFAP1	Morf4 family associated protein 1 [Source:HGNC Symbol;Acc:24549]
ENSG00000007516	1.85431	0.03153	BAIAP3	BAI1-associated protein 3 [Source:HGNC Symbol;Acc:948]
ENSG00000256771	1.49015	0.0315833	ZNF253	zinc finger protein 253 [Source:HGNC Symbol;Acc:13497]
ENSG00000101452	1.33266	0.0316363	DHX35	DEAH (Asp-Glu-Ala-His) box polypeptide 35 [Source:HGNC Symbol;Acc:15861]
ENSG00000105854	1.32881	0.0319003	PON2	paraoxonase 2 [Source:HGNC Symbol;Acc:9205]
ENSG00000159713	1.79086	0.0319384	TPPP3	tubulin polymerization-promoting protein family member 3 [Source:HGNC Symbol;Acc:24162]
ENSG00000157514	1.34291	0.0319448	TSC22D3	TSC22 domain family, member 3 [Source:HGNC Symbol;Acc:3051]
ENSG00000156738	3.64049	0.0319549	MS4A1	membrane-spanning 4-domains, subfamily A, member 1 [Source:HGNC Symbol;Acc:7315]
ENSG00000169435	-2.49565	0.0319779	RASSF6	Ras association (RalGDS/AF-6) domain family member 6 [Source:HGNC Symbol;Acc:20796]
ENSG00000166262	2.08999	0.0319972	FAM227B	family with sequence similarity 227, member B [Source:HGNC Symbol;Acc:26543]
ENSG00000213139	1.62328	0.0320852	CRYGS	crystallin, gamma S [Source:HGNC Symbol;Acc:2417]
ENSG00000141526	1.81801	0.0320944	SLC16A3	solute carrier family 16, member 3 (monocarboxylic acid transporter 4) [Source:HGNC Symbol;Acc:10924]
ENSG00000180785	1.48632	0.0321362	OR51E1	olfactory receptor, family 51, subfamily E, member 1 [Source:HGNC Symbol;Acc:15194]
ENSG00000048540	2.22884	0.0321729	LMO3	LIM domain only 3 (rhombotin-like 2) [Source:HGNC Symbol;Acc:6643]
ENSG00000124490	-7.75368	0.032195	CRISP2	cysteine-rich secretory protein 2 [Source:HGNC Symbol;Acc:12024]
ENSG00000066185	1.82985	0.032239	ZMYND12	zinc finger, MYND-type containing 12 [Source:HGNC Symbol;Acc:21192]
ENSG00000163814	-2.87224	0.0322459	CDCP1	CUB domain containing protein 1 [Source:HGNC Symbol;Acc:24357]
ENSG00000164604	1.83442	0.0323006	GPR85	G protein-coupled receptor 85 [Source:HGNC Symbol;Acc:4536]
ENSG00000132854	4.0548	0.0323655	KANK4	KN motif and ankyrin repeat domains 4 [Source:HGNC Symbol;Acc:27263]
ENSG00000169605	-22.2667	0.0323778	GKN1	gastrokine 1 [Source:HGNC Symbol;Acc:23217]
ENSG00000214871	-3.47345	0.032408	AC005082.1	Uncharacterized protein [Source:UniProtKB/TrEMBL;Acc:H7BYU3]
ENSG00000125966	2.99167	0.0324223	MMP24	matrix metallopeptidase 24 (membrane-inserted) [Source:HGNC Symbol;Acc:7172]
ENSG00000142273	51.1484	0.0324244	CBLC	Cbl proto-oncogene, E3 ubiquitin protein ligase C [Source:HGNC Symbol;Acc:15961]
ENSG00000129455	-5.88129	0.0325635	KLK8	kallikrein-related peptidase 8 [Source:HGNC Symbol;Acc:6369]
ENSG00000039537	1.30075	0.0326359	C6	complement component 6 [Source:HGNC Symbol;Acc:1339]
ENSG00000173262	-4.05783	0.0327481	SLC2A14	solute carrier family 2 (facilitated glucose transporter), member 14 [Source:HGNC Symbol;Acc:18301]
ENSG00000125861	-29.3556	0.0327522	GFRA4	GDNF family receptor alpha 4 [Source:HGNC Symbol;Acc:13821]
ENSG00000180644	-3.11963	0.0327567	PRF1	perforin 1 (pore forming protein) [Source:HGNC Symbol;Acc:9360]
ENSG00000101198	-3.89445	0.0328144	NKAIN4	Na+/K+ transporting ATPase interacting 4 [Source:HGNC Symbol;Acc:16191]
ENSG00000130234	1.54585	0.0328256	ACE2	angiotensin I converting enzyme (peptidyl-dipeptidase A) 2 [Source:HGNC Symbol;Acc:13557]
ENSG00000140600	7.70099	0.0328647	SH3GL3	SH3-domain GRB2-like 3 [Source:HGNC Symbol;Acc:10832]
ENSG00000172365	-22.2667	0.0329438	OR5B2	olfactory receptor, family 5, subfamily B, member 2 [Source:HGNC Symbol;Acc:8323]
ENSG00000165188	4.28774	0.0329882	RNF183	ring finger protein 183 [Source:HGNC Symbol;Acc:28721]
ENSG00000165948	1.61026	0.03303	IFI27L1	interferon, alpha-inducible protein 27-like 1 [Source:HGNC Symbol;Acc:19754]
ENSG00000078668	1.36846	0.0330306	VDAC3	voltage-dependent anion channel 3 [Source:HGNC Symbol;Acc:12674]
ENSG00000197405	2.12055	0.0332368	C5AR1	complement component 5a receptor 1 [Source:HGNC Symbol;Acc:1338]
ENSG00000100075	1.40544	0.0332701	SLC25A1	solute carrier family 25 (mitochondrial carrier; citrate transporter), member 1 [Source:HGNC Symbol;Acc:10979]
ENSG00000118922	1.32549	0.0334539	KLF12	Kruppel-like factor 12 [Source:HGNC Symbol;Acc:6346]
ENSG00000184194	1.91547	0.0335239	GPR173	G protein-coupled receptor 173 [Source:HGNC Symbol;Acc:18186]
ENSG00000164331	1.5162	0.0337673	ANKRA2	ankyrin repeat, family A (RFXANK-like), 2 [Source:HGNC Symbol;Acc:13208]
ENSG00000099957	2.53391	0.0337953	P2RX6	purinergic receptor P2X, ligand-gated ion channel, 6 [Source:HGNC Symbol;Acc:8538]
ENSG00000182667	1.72892	0.0338148	NTM	neurotrimin [Source:HGNC Symbol;Acc:17941]
ENSG00000163155	1.37057	0.033851	LYSMD1	LysM, putative peptidoglycan-binding, domain containing 1 [Source:HGNC Symbol;Acc:32070]
ENSG00000148357	1.50339	0.0338704	HMCN2	hemicentin 2 [Source:HGNC Symbol;Acc:21293]
ENSG00000188613	2.21888	0.0340076	NANOS1	nanos homolog 1 (Drosophila) [Source:HGNC Symbol;Acc:23044]
ENSG00000162746	2.22117	0.0340305	FCRLB	Fc receptor-like B [Source:HGNC Symbol;Acc:26431]
ENSG00000124225	1.42208	0.0341495	PMEPA1	prostate transmembrane protein, androgen induced 1 [Source:HGNC Symbol;Acc:14107]
ENSG00000169583	2.6162	0.034255	CLIC3	chloride intracellular channel 3 [Source:HGNC Symbol;Acc:2064]
ENSG00000266964	1.70906	0.0342898	FXYD1	FXYD domain containing ion transport regulator 1 [Source:HGNC Symbol;Acc:4025]
ENSG00000164188	-3.09883	0.0342898	RANBP3L	RAN binding protein 3-like [Source:HGNC Symbol;Acc:26353]
ENSG00000166595	1.42439	0.03436	FAM96B	family with sequence similarity 96, member B [Source:HGNC Symbol;Acc:24261]
ENSG00000133105	-4.65196	0.0344603	RXFP2	relaxin/insulin-like family peptide receptor 2 [Source:HGNC Symbol;Acc:17318]
ENSG00000123975	1.98766	0.034572	CKS2	CDC28 protein kinase regulatory subunit 2 [Source:HGNC Symbol;Acc:2000]
ENSG00000112818	5.29001	0.0346119	MEP1A	meprin A, alpha (PABA peptide hydrolase) [Source:HGNC Symbol;Acc:7015]
ENSG00000198919	1.33759	0.0346576	DZIP3	DAZ interacting protein 3, zinc finger [Source:HGNC Symbol;Acc:30938]
ENSG00000176225	1.52831	0.0347257	RTTN	rotatin [Source:HGNC Symbol;Acc:18654]
ENSG00000128059	1.99884	0.034737	PPAT	phosphoribosyl pyrophosphate amidotransferase [Source:HGNC Symbol;Acc:9238]
ENSG00000090889	2.26288	0.0348753	KIF4A	kinesin family member 4A [Source:HGNC Symbol;Acc:13339]
ENSG00000127472	1.48983	0.0348788	PLA2G5	phospholipase A2, group V [Source:HGNC Symbol;Acc:9038]
ENSG00000113492	-4.16847	0.0349044	AGXT2	alanine--glyoxylate aminotransferase 2 [Source:HGNC Symbol;Acc:14412]
ENSG00000167100	2.20999	0.0352462	SAMD14	sterile alpha motif domain containing 14 [Source:HGNC Symbol;Acc:27312]
ENSG00000224877	1.80827	0.0352591	C17orf89	chromosome 17 open reading frame 89 [Source:HGNC Symbol;Acc:33551]
ENSG00000101019	1.35315	0.035298	UQCC	ubiquinol-cytochrome c reductase complex chaperone [Source:HGNC Symbol;Acc:15891]
ENSG00000189108	6.32328	0.0353142	IL1RAPL2	interleukin 1 receptor accessory protein-like 2 [Source:HGNC Symbol;Acc:5997]
ENSG00000167283	1.6917	0.0353343	ATP5L	ATP synthase, H+ transporting, mitochondrial Fo complex, subunit G [Source:HGNC Symbol;Acc:14247]
ENSG00000140287	-2.58246	0.0353442	HDC	histidine decarboxylase [Source:HGNC Symbol;Acc:4855]
ENSG00000163704	3.24109	0.0353936	PRRT3	proline-rich transmembrane protein 3 [Source:HGNC Symbol;Acc:26591]
ENSG00000173141	1.56139	0.0353955	MRP63	mitochondrial ribosomal protein 63 [Source:HGNC Symbol;Acc:14514]
ENSG00000184860	1.89692	0.0355616	SDR42E1	short chain dehydrogenase/reductase family 42E, member 1 [Source:HGNC Symbol;Acc:29834]
ENSG00000156928	1.62006	0.0355891	MALSU1	mitochondrial assembly of ribosomal large subunit 1 [Source:HGNC Symbol;Acc:21721]
ENSG00000143001	-7.70267	0.0357762	TMEM61	transmembrane protein 61 [Source:HGNC Symbol;Acc:27296]
ENSG00000174640	-2.46531	0.0358729	SLCO2A1	solute carrier organic anion transporter family, member 2A1 [Source:HGNC Symbol;Acc:10955]
ENSG00000109610	1.4045	0.0358901	SOD3	superoxide dismutase 3, extracellular [Source:HGNC Symbol;Acc:11181]
ENSG00000163273	2.28326	0.0359213	NPPC	natriuretic peptide C [Source:HGNC Symbol;Acc:7941]
ENSG00000157036	1.42889	0.0359229	EXOG	endo/exonuclease (5'-3'), endonuclease G-like [Source:HGNC Symbol;Acc:3347]
ENSG00000188290	2.03133	0.0359727	HES4	hairy and enhancer of split 4 (Drosophila) [Source:HGNC Symbol;Acc:24149]
ENSG00000187185	-3.39062	0.0362899	CTD-2600O9.1	Uncharacterized protein [Source:UniProtKB/TrEMBL;Acc:Q86VG7]
ENSG00000172361	3.3966	0.0363157	CCDC11	coiled-coil domain containing 11 [Source:HGNC Symbol;Acc:26530]
ENSG00000109089	1.34602	0.0363365	CDR2L	cerebellar degeneration-related protein 2-like [Source:HGNC Symbol;Acc:29999]
ENSG00000162881	2.17192	0.0363373	OXER1	oxoeicosanoid (OXE) receptor 1 [Source:HGNC Symbol;Acc:24884]
ENSG00000179709	42.7904	0.0363799	NLRP8	NLR family, pyrin domain containing 8 [Source:HGNC Symbol;Acc:22940]
ENSG00000119943	1.38669	0.0365664	PYROXD2	pyridine nucleotide-disulphide oxidoreductase domain 2 [Source:HGNC Symbol;Acc:23517]
ENSG00000173705	1.84575	0.0365671	SUSD5	sushi domain containing 5 [Source:HGNC Symbol;Acc:29061]
ENSG00000184385	-3.50641	0.036626	C21orf128	chromosome 21 open reading frame 128 [Source:HGNC Symbol;Acc:23821]
ENSG00000188536	3.05848	0.0366337	HBA2	hemoglobin, alpha 2 [Source:HGNC Symbol;Acc:4824]
ENSG00000156265	2.36937	0.0367296	C21orf7	chromosome 21 open reading frame 7 [Source:HGNC Symbol;Acc:16457]
ENSG00000167618	24.5778	0.0370188	LAIR2	leukocyte-associated immunoglobulin-like receptor 2 [Source:HGNC Symbol;Acc:6478]
ENSG00000103064	1.37706	0.0370601	SLC7A6	solute carrier family 7 (amino acid transporter light chain, y+L system), member 6 [Source:HGNC Symbol;Acc:11064]
ENSG00000180209	3.55351	0.0370613	MYLPF	myosin light chain, phosphorylatable, fast skeletal muscle [Source:HGNC Symbol;Acc:29824]
ENSG00000120885	1.34182	0.0370718	CLU	clusterin [Source:HGNC Symbol;Acc:2095]
ENSG00000105290	1.94279	0.0371512	APLP1	amyloid beta (A4) precursor-like protein 1 [Source:HGNC Symbol;Acc:597]
ENSG00000183324	-2.95643	0.037447	C15orf60	chromosome 15 open reading frame 60 [Source:HGNC Symbol;Acc:25065]
ENSG00000152582	-3.11586	0.0374801	SPEF2	sperm flagellar 2 [Source:HGNC Symbol;Acc:26293]
ENSG00000113575	1.45025	0.0375176	PPP2CA	protein phosphatase 2, catalytic subunit, alpha isozyme [Source:HGNC Symbol;Acc:9299]
ENSG00000108264	1.31181	0.0376649	TADA2A	transcriptional adaptor 2A [Source:HGNC Symbol;Acc:11531]
ENSG00000121152	2.69143	0.0376675	NCAPH	non-SMC condensin I complex, subunit H [Source:HGNC Symbol;Acc:1112]
ENSG00000170382	1.91399	0.0377398	LRRN2	leucine rich repeat neuronal 2 [Source:HGNC Symbol;Acc:16914]
ENSG00000188282	2.53295	0.0377823	RUFY4	RUN and FYVE domain containing 4 [Source:HGNC Symbol;Acc:24804]
ENSG00000137642	1.57608	0.0377824	SORL1	sortilin-related receptor, L(DLR class) A repeats containing [Source:HGNC Symbol;Acc:11185]
ENSG00000172379	1.44628	0.0377899	ARNT2	aryl-hydrocarbon receptor nuclear translocator 2 [Source:HGNC Symbol;Acc:16876]
ENSG00000228049	1.88232	0.0378901	POLR2J2	DNA-directed RNA polymerase II subunit RPB11-b1 [Source:RefSeq peptide;Acc:NP_116581]
ENSG00000109805	1.87582	0.0379188	NCAPG	non-SMC condensin I complex, subunit G [Source:HGNC Symbol;Acc:24304]
ENSG00000104415	4.29901	0.0379828	WISP1	WNT1 inducible signaling pathway protein 1 [Source:HGNC Symbol;Acc:12769]
ENSG00000140564	-1.37067	0.0379942	FURIN	furin (paired basic amino acid cleaving enzyme) [Source:HGNC Symbol;Acc:8568]
ENSG00000125534	1.85753	0.0382598	PPDPF	pancreatic progenitor cell differentiation and proliferation factor homolog (zebrafish) [Source:HGNC Symbol;Acc:16142]
ENSG00000113389	1.58355	0.0384643	NPR3	natriuretic peptide receptor C/guanylate cyclase C (atrionatriuretic peptide receptor C) [Source:HGNC Symbol;Acc:7945]
ENSG00000173198	-3.46112	0.0386353	CYSLTR1	cysteinyl leukotriene receptor 1 [Source:HGNC Symbol;Acc:17451]
ENSG00000139508	1.32854	0.0386645	SLC46A3	solute carrier family 46, member 3 [Source:HGNC Symbol;Acc:27501]
ENSG00000162616	1.30926	0.0386841	DNAJB4	DnaJ (Hsp40) homolog, subfamily B, member 4 [Source:HGNC Symbol;Acc:14886]
ENSG00000196976	1.66307	0.038686	LAGE3	L antigen family, member 3 [Source:HGNC Symbol;Acc:26058]
ENSG00000171612	2.01522	0.0387167	SLC25A33	solute carrier family 25 (pyrimidine nucleotide carrier), member 33 [Source:HGNC Symbol;Acc:29681]
ENSG00000152128	3.20318	0.0387272	TMEM163	transmembrane protein 163 [Source:HGNC Symbol;Acc:25380]
ENSG00000137821	1.55542	0.038901	LRRC49	leucine rich repeat containing 49 [Source:HGNC Symbol;Acc:25965]
ENSG00000101448	-3.39062	0.0389504	EPPIN	epididymal peptidase inhibitor [Source:HGNC Symbol;Acc:15932]
ENSG00000164403	1.53583	0.0390093	SHROOM1	shroom family member 1 [Source:HGNC Symbol;Acc:24084]
ENSG00000088882	2.16311	0.0390617	CPXM1	carboxypeptidase X (M14 family), member 1 [Source:HGNC Symbol;Acc:15771]
ENSG00000135697	-3.50641	0.0390763	BCMO1	beta-carotene 15,15'-monooxygenase 1 [Source:HGNC Symbol;Acc:13815]
ENSG00000090104	2.77838	0.03915	RGS1	regulator of G-protein signaling 1 [Source:HGNC Symbol;Acc:9991]
ENSG00000187955	1.7379	0.0392078	COL14A1	collagen, type XIV, alpha 1 [Source:HGNC Symbol;Acc:2191]
ENSG00000184925	2.41261	0.0392481	LCN12	lipocalin 12 [Source:HGNC Symbol;Acc:28733]
ENSG00000069188	1.63955	0.0393733	SDK2	sidekick cell adhesion molecule 2 [Source:HGNC Symbol;Acc:19308]
ENSG00000093217	1.95891	0.0393746	XYLB	xylulokinase homolog (H. influenzae) [Source:HGNC Symbol;Acc:12839]
ENSG00000087263	1.42824	0.0393985	OGFOD1	2-oxoglutarate and iron-dependent oxygenase domain containing 1 [Source:HGNC Symbol;Acc:25585]
ENSG00000197903	1.7533	0.0394826	HIST1H2BK	histone cluster 1, H2bk [Source:HGNC Symbol;Acc:13954]
ENSG00000149596	1.31892	0.0395664	JPH2	junctophilin 2 [Source:HGNC Symbol;Acc:14202]
ENSG00000136161	1.38495	0.0396479	RCBTB2	regulator of chromosome condensation (RCC1) and BTB (POZ) domain containing protein 2 [Source:HGNC Symbol;Acc:1914]
ENSG00000179029	1.31434	0.039748	TMEM107	transmembrane protein 107 [Source:HGNC Symbol;Acc:28128]
ENSG00000125398	1.65712	0.0400485	SOX9	SRY (sex determining region Y)-box 9 [Source:HGNC Symbol;Acc:11204]
ENSG00000136535	8.04541	0.0400535	TBR1	T-box, brain, 1 [Source:HGNC Symbol;Acc:11590]
ENSG00000168913	3.92365	0.0401444	ENHO	energy homeostasis associated [Source:HGNC Symbol;Acc:24838]
ENSG00000182578	1.36553	0.0405918	CSF1R	colony stimulating factor 1 receptor [Source:HGNC Symbol;Acc:2433]
ENSG00000159348	1.32446	0.0406256	CYB5R1	cytochrome b5 reductase 1 [Source:HGNC Symbol;Acc:13397]
ENSG00000239382	1.48294	0.0406308	ALKBH6	alkB, alkylation repair homolog 6 (E. coli) [Source:HGNC Symbol;Acc:28243]
ENSG00000130956	1.32201	0.0406545	HABP4	hyaluronan binding protein 4 [Source:HGNC Symbol;Acc:17062]
ENSG00000049323	1.4591	0.0406548	LTBP1	latent transforming growth factor beta binding protein 1 [Source:HGNC Symbol;Acc:6714]
ENSG00000170927	2.46312	0.0406836	PKHD1	polycystic kidney and hepatic disease 1 (autosomal recessive) [Source:HGNC Symbol;Acc:9016]
ENSG00000187713	1.47494	0.0407755	TMEM203	transmembrane protein 203 [Source:HGNC Symbol;Acc:28217]
ENSG00000006116	31.6463	0.0408928	CACNG3	calcium channel, voltage-dependent, gamma subunit 3 [Source:HGNC Symbol;Acc:1407]
ENSG00000149633	1.6782	0.0409595	KIAA1755	KIAA1755 [Source:HGNC Symbol;Acc:29372]
ENSG00000204435	1.47544	0.0410493	CSNK2B	casein kinase 2, beta polypeptide [Source:HGNC Symbol;Acc:2460]
ENSG00000182809	1.46611	0.0413035	CRIP2	cysteine-rich protein 2 [Source:HGNC Symbol;Acc:2361]
ENSG00000131116	1.40385	0.04164	ZNF428	zinc finger protein 428 [Source:HGNC Symbol;Acc:20804]
ENSG00000143436	1.31434	0.0417298	MRPL9	mitochondrial ribosomal protein L9 [Source:HGNC Symbol;Acc:14277]
ENSG00000160307	2.6521	0.0419923	S100B	S100 calcium binding protein B [Source:HGNC Symbol;Acc:10500]
ENSG00000133048	-3.92042	0.042022	CHI3L1	chitinase 3-like 1 (cartilage glycoprotein-39) [Source:HGNC Symbol;Acc:1932]
ENSG00000075618	1.61202	0.0422554	FSCN1	fascin homolog 1, actin-bundling protein (Strongylocentrotus purpuratus) [Source:HGNC Symbol;Acc:11148]
ENSG00000168301	1.41625	0.0423187	KCTD6	potassium channel tetramerisation domain containing 6 [Source:HGNC Symbol;Acc:22235]
ENSG00000117640	1.42835	0.042322	MTFR1L	mitochondrial fission regulator 1-like [Source:HGNC Symbol;Acc:28836]
ENSG00000103528	1.7514	0.0423266	SYT17	synaptotagmin XVII [Source:HGNC Symbol;Acc:24119]
ENSG00000204176	-3.03703	0.0424328	SYT15	synaptotagmin XV [Source:HGNC Symbol;Acc:17167]
ENSG00000182798	-3.65769	0.0424557	MAGEB17	melanoma antigen family B, 17 [Source:HGNC Symbol;Acc:17418]
ENSG00000119919	-2.45727	0.0424557	NKX2-3	NK2 homeobox 3 [Source:HGNC Symbol;Acc:7836]
ENSG00000128524	1.47292	0.0426196	ATP6V1F	ATPase, H+ transporting, lysosomal 14kDa, V1 subunit F [Source:HGNC Symbol;Acc:16832]
ENSG00000119147	2.55998	0.0426276	C2orf40	chromosome 2 open reading frame 40 [Source:HGNC Symbol;Acc:24642]
ENSG00000147434	-2.70548	0.0426483	CHRNA6	cholinergic receptor, nicotinic, alpha 6 (neuronal) [Source:HGNC Symbol;Acc:15963]
ENSG00000116688	1.35192	0.042651	MFN2	mitofusin 2 [Source:HGNC Symbol;Acc:16877]
ENSG00000145545	1.97217	0.0427207	SRD5A1	steroid-5-alpha-reductase, alpha polypeptide 1 (3-oxo-5 alpha-steroid delta 4-dehydrogenase alpha 1) [Source:HGNC Symbol;Acc:11284]
ENSG00000167766	1.3714	0.0427981	ZNF83	zinc finger protein 83 [Source:HGNC Symbol;Acc:13158]
ENSG00000172927	3.00283	0.0428016	MYEOV	myeloma overexpressed (in a subset of t(11;14) positive multiple myelomas) [Source:HGNC Symbol;Acc:7563]
ENSG00000115828	2.45615	0.0429017	QPCT	glutaminyl-peptide cyclotransferase [Source:HGNC Symbol;Acc:9753]
ENSG00000119041	1.49178	0.0429424	GTF3C3	general transcription factor IIIC, polypeptide 3, 102kDa [Source:HGNC Symbol;Acc:4666]
ENSG00000085721	1.31248	0.0429812	RRN3	RRN3 RNA polymerase I transcription factor homolog (S. cerevisiae) [Source:HGNC Symbol;Acc:30346]
ENSG00000156886	-3.25755	0.0430766	ITGAD	integrin, alpha D [Source:HGNC Symbol;Acc:6146]
ENSG00000060709	2.29412	0.0430892	RIMBP2	RIMS binding protein 2 [Source:HGNC Symbol;Acc:30339]
ENSG00000180730	4.01388	0.043109	SHISA2	shisa homolog 2 (Xenopus laevis) [Source:HGNC Symbol;Acc:20366]
ENSG00000082497	1.39324	0.0431114	SERTAD4	SERTA domain containing 4 [Source:HGNC Symbol;Acc:25236]
ENSG00000115866	1.46897	0.0431187	DARS	aspartyl-tRNA synthetase [Source:HGNC Symbol;Acc:2678]
ENSG00000051523	1.40208	0.0432487	CYBA	cytochrome b-245, alpha polypeptide [Source:HGNC Symbol;Acc:2577]
ENSG00000168497	1.5814	0.0433971	SDPR	serum deprivation response [Source:HGNC Symbol;Acc:10690]
ENSG00000142168	1.46288	0.0433977	SOD1	superoxide dismutase 1, soluble [Source:HGNC Symbol;Acc:11179]
ENSG00000105327	1.68758	0.0435308	BBC3	BCL2 binding component 3 [Source:HGNC Symbol;Acc:17868]
ENSG00000179593	3.54559	0.0436763	ALOX15B	arachidonate 15-lipoxygenase, type B [Source:HGNC Symbol;Acc:434]
ENSG00000002016	1.29987	0.0437009	RAD52	RAD52 homolog (S. cerevisiae) [Source:HGNC Symbol;Acc:9824]
ENSG00000002822	1.35368	0.0438302	MAD1L1	MAD1 mitotic arrest deficient-like 1 (yeast) [Source:HGNC Symbol;Acc:6762]
ENSG00000165917	1.91983	0.0438662	RAPSN	receptor-associated protein of the synapse [Source:HGNC Symbol;Acc:9863]
ENSG00000114767	1.76825	0.0440736	RRP9	ribosomal RNA processing 9, small subunit (SSU) processome component, homolog (yeast) [Source:HGNC Symbol;Acc:16829]
ENSG00000176909	1.97729	0.044263	MAMSTR	MEF2 activating motif and SAP domain containing transcriptional regulator [Source:HGNC Symbol;Acc:26689]
ENSG00000143847	1.4148	0.0443036	PPFIA4	protein tyrosine phosphatase, receptor type, f polypeptide (PTPRF), interacting protein (liprin), alpha 4 [Source:HGNC Symbol;Acc:9248]
ENSG00000174586	1.79662	0.0446128	ZNF497	zinc finger protein 497 [Source:HGNC Symbol;Acc:23714]
ENSG00000166321	1.58017	0.0446602	NUDT13	nudix (nucleoside diphosphate linked moiety X)-type motif 13 [Source:HGNC Symbol;Acc:18827]
ENSG00000164241	1.61924	0.0447453	C5orf63	chromosome 5 open reading frame 63 [Source:HGNC Symbol;Acc:40051]
ENSG00000206260	42.7904	0.0447703	PRR23A	proline rich 23A [Source:HGNC Symbol;Acc:37172]
ENSG00000176055	6.66771	0.0447931	MBLAC2	metallo-beta-lactamase domain containing 2 [Source:HGNC Symbol;Acc:33711]
ENSG00000100997	1.45258	0.0448594	ABHD12	abhydrolase domain containing 12 [Source:HGNC Symbol;Acc:15868]
ENSG00000256229	-3.51706	0.0449467	ZNF486	zinc finger protein 486 [Source:HGNC Symbol;Acc:20807]
ENSG00000125877	1.45294	0.0449798	ITPA	inosine triphosphatase (nucleoside triphosphate pyrophosphatase) [Source:HGNC Symbol;Acc:6176]
ENSG00000101413	1.31766	0.045117	RPRD1B	regulation of nuclear pre-mRNA domain containing 1B [Source:HGNC Symbol;Acc:16209]
ENSG00000213057	2.10424	0.0451719	C1orf220	chromosome 1 open reading frame 220 [Source:HGNC Symbol;Acc:33805]
ENSG00000117650	5.20554	0.0452973	NEK2	NIMA-related kinase 2 [Source:HGNC Symbol;Acc:7745]
ENSG00000105248	1.44811	0.0453359	CCDC94	coiled-coil domain containing 94 [Source:HGNC Symbol;Acc:25518]
ENSG00000166471	1.34169	0.0455482	TMEM41B	transmembrane protein 41B [Source:HGNC Symbol;Acc:28948]
ENSG00000160404	1.5409	0.0457249	TOR2A	torsin family 2, member A [Source:HGNC Symbol;Acc:11996]
ENSG00000005243	1.35458	0.0457503	COPZ2	coatomer protein complex, subunit zeta 2 [Source:HGNC Symbol;Acc:19356]
ENSG00000253327	3.54829	0.0460441	RAD21-AS1	RAD21 antisense RNA 1 [Source:HGNC Symbol;Acc:32158]
ENSG00000139537	7.01213	0.0461833	CCDC65	coiled-coil domain containing 65 [Source:HGNC Symbol;Acc:29937]
ENSG00000147059	-4.05783	0.0462212	SPIN2A	spindlin family, member 2A [Source:HGNC Symbol;Acc:20694]
ENSG00000103316	1.35107	0.0462543	CRYM	crystallin, mu [Source:HGNC Symbol;Acc:2418]
ENSG00000112964	1.52908	0.0462984	GHR	growth hormone receptor [Source:HGNC Symbol;Acc:4263]
ENSG00000164303	-2.51582	0.0463216	ENPP6	ectonucleotide pyrophosphatase/phosphodiesterase 6 [Source:HGNC Symbol;Acc:23409]
ENSG00000138078	1.76188	0.0466091	PREPL	prolyl endopeptidase-like [Source:HGNC Symbol;Acc:30228]
ENSG00000165194	2.64746	0.0467027	PCDH19	protocadherin 19 [Source:HGNC Symbol;Acc:14270]
ENSG00000160131	1.33537	0.0467124	VMA21	VMA21 vacuolar H+-ATPase homolog (S. cerevisiae) [Source:HGNC Symbol;Acc:22082]
ENSG00000135426	2.96838	0.0467536	TESPA1	thymocyte expressed, positive selection associated 1 [Source:HGNC Symbol;Acc:29109]
ENSG00000100473	2.15253	0.0468648	COCH	coagulation factor C homolog, cochlin (Limulus polyphemus) [Source:HGNC Symbol;Acc:2180]
ENSG00000170385	1.50195	0.047063	SLC30A1	solute carrier family 30 (zinc transporter), member 1 [Source:HGNC Symbol;Acc:11012]
ENSG00000088926	-2.50584	0.0471049	F11	coagulation factor XI [Source:HGNC Symbol;Acc:3529]
ENSG00000205581	1.32935	0.0473248	HMGN1	high mobility group nucleosome binding domain 1 [Source:HGNC Symbol;Acc:4984]
ENSG00000077616	1.86857	0.0474292	NAALAD2	N-acetylated alpha-linked acidic dipeptidase 2 [Source:HGNC Symbol;Acc:14526]
ENSG00000125731	5.57266	0.0475987	SH2D3A	SH2 domain containing 3A [Source:HGNC Symbol;Acc:16885]
ENSG00000116857	1.41873	0.0477052	TMEM9	transmembrane protein 9 [Source:HGNC Symbol;Acc:18823]
ENSG00000157152	5.64408	0.0477404	SYN2	synapsin II [Source:HGNC Symbol;Acc:11495]
ENSG00000158301	1.40779	0.0477845	GPRASP2	G protein-coupled receptor associated sorting protein 2 [Source:HGNC Symbol;Acc:25169]
ENSG00000169508	2.18537	0.0478585	GPR183	G protein-coupled receptor 183 [Source:HGNC Symbol;Acc:3128]
ENSG00000112981	2.14438	0.0478768	NME5	NME/NM23 family member 5 [Source:HGNC Symbol;Acc:7853]
ENSG00000187186	1.96862	0.047894	RP11-195F19.5	HCG2040265, isoform CRA_a; Uncharacterized protein; cDNA FLJ50015 [Source:UniProtKB/TrEMBL;Acc:B7Z3J9]
ENSG00000156574	31.6463	0.0480801	NODAL	nodal growth differentiation factor [Source:HGNC Symbol;Acc:7865]
ENSG00000014919	1.34672	0.048138	COX15	cytochrome c oxidase assembly homolog 15 (yeast) [Source:HGNC Symbol;Acc:2263]
ENSG00000170043	1.57882	0.0482335	TRAPPC1	trafficking protein particle complex 1 [Source:HGNC Symbol;Acc:19894]
ENSG00000139546	1.48822	0.0482409	TARBP2	TAR (HIV-1) RNA binding protein 2 [Source:HGNC Symbol;Acc:11569]
ENSG00000051620	1.29698	0.0482853	HEBP2	heme binding protein 2 [Source:HGNC Symbol;Acc:15716]
ENSG00000175334	1.51363	0.0483051	BANF1	barrier to autointegration factor 1 [Source:HGNC Symbol;Acc:17397]
ENSG00000005421	3.16596	0.0484136	PON1	paraoxonase 1 [Source:HGNC Symbol;Acc:9204]
ENSG00000131050	42.7904	0.0484377	BPIFA2	BPI fold containing family A, member 2 [Source:HGNC Symbol;Acc:16203]
ENSG00000169551	-7.75368	0.0488583	CXorf48	chromosome X open reading frame 48 [Source:HGNC Symbol;Acc:26047]
ENSG00000139131	1.41871	0.0489748	YARS2	tyrosyl-tRNA synthetase 2, mitochondrial [Source:HGNC Symbol;Acc:24249]
ENSG00000189306	1.35719	0.0490032	RRP7A	ribosomal RNA processing 7 homolog A (S. cerevisiae) [Source:HGNC Symbol;Acc:24286]
ENSG00000115598	3.55351	0.049124	IL1RL2	interleukin 1 receptor-like 2 [Source:HGNC Symbol;Acc:5999]
ENSG00000198830	1.76049	0.0491366	HMGN2	high mobility group nucleosomal binding domain 2 [Source:HGNC Symbol;Acc:4986]
ENSG00000101473	1.51815	0.0492656	ACOT8	acyl-CoA thioesterase 8 [Source:HGNC Symbol;Acc:15919]
ENSG00000197057	-2.4996	0.0494111	DTHD1	death domain containing 1 [Source:HGNC Symbol;Acc:37261]
ENSG00000042753	1.46487	0.0494626	AP2S1	adaptor-related protein complex 2, sigma 1 subunit [Source:HGNC Symbol;Acc:565]
ENSG00000125144	9.07869	0.0495301	MT1G	metallothionein 1G [Source:HGNC Symbol;Acc:7399]
ENSG00000073605	1.84786	0.0495485	GSDMB	gasdermin B [Source:HGNC Symbol;Acc:23690]
ENSG00000143653	1.42891	0.0497183	SCCPDH	saccharopine dehydrogenase (putative) [Source:HGNC Symbol;Acc:24275]
ENSG00000135914	-3.12076	0.0497626	HTR2B	5-hydroxytryptamine (serotonin) receptor 2B, G protein-coupled [Source:HGNC Symbol;Acc:5294]
ENSG00000231360	-2.45727	0.0497952	AL592284.1	Protein LOC730256 [Source:UniProtKB/TrEMBL;Acc:F5H305]
ENSG00000228768	-4.34023	0.0499342	AC003101.1	Uncharacterized protein [Source:UniProtKB/TrEMBL;Acc:F2Z313]
ENSG00000167483	3.35578	0.0499554	FAM129C	family with sequence similarity 129, member C [Source:HGNC Symbol;Acc:24130]

## Sheet: DCM vs. CNT
Ensembl ID	FoldChange	PValue	Gene_Name	Description
ENSG00000159208	-5.58275	8.10427e-17	C1orf51	chromosome 1 open reading frame 51 [Source:HGNC Symbol;Acc:25200]
ENSG00000157557	-2.65461	4.76425e-14	ETS2	v-ets erythroblastosis virus E26 oncogene homolog 2 (avian) [Source:HGNC Symbol;Acc:3489]
ENSG00000171223	-3.45226	4.61828e-13	JUNB	jun B proto-oncogene [Source:HGNC Symbol;Acc:6205]
ENSG00000175894	-7.34613	2.3309e-12	TSPEAR	thrombospondin-type laminin G domain and EAR repeats [Source:HGNC Symbol;Acc:1268]
ENSG00000175206	33.2138	4.73006e-12	NPPA	natriuretic peptide A [Source:HGNC Symbol;Acc:7939]
ENSG00000056736	-6.718	6.00856e-12	IL17RB	interleukin 17 receptor B [Source:HGNC Symbol;Acc:18015]
ENSG00000162654	-4.41361	1.10822e-11	GBP4	guanylate binding protein 4 [Source:HGNC Symbol;Acc:20480]
ENSG00000188993	-8.26906	1.63268e-11	LRRC66	leucine rich repeat containing 66 [Source:HGNC Symbol;Acc:34299]
ENSG00000043591	-2.43537	2.19337e-11	ADRB1	adrenoceptor beta 1 [Source:HGNC Symbol;Acc:285]
ENSG00000130844	-5.29414	6.42607e-11	ZNF331	zinc finger protein 331 [Source:HGNC Symbol;Acc:15489]
ENSG00000168062	-9.5318	2.02475e-10	BATF2	basic leucine zipper transcription factor, ATF-like 2 [Source:HGNC Symbol;Acc:25163]
ENSG00000112562	4.64343	2.53233e-10	SMOC2	SPARC related modular calcium binding 2 [Source:HGNC Symbol;Acc:20323]
ENSG00000173193	-3.62623	3.05185e-10	PARP14	poly (ADP-ribose) polymerase family, member 14 [Source:HGNC Symbol;Acc:29232]
ENSG00000108691	-5.04683	3.27247e-10	CCL2	chemokine (C-C motif) ligand 2 [Source:HGNC Symbol;Acc:10618]
ENSG00000184371	-2.45806	5.04492e-10	CSF1	colony stimulating factor 1 (macrophage) [Source:HGNC Symbol;Acc:2432]
ENSG00000125740	-10.6801	5.25967e-10	FOSB	FBJ murine osteosarcoma viral oncogene homolog B [Source:HGNC Symbol;Acc:3797]
ENSG00000125347	-5.41876	5.92749e-10	IRF1	interferon regulatory factor 1 [Source:HGNC Symbol;Acc:6116]
ENSG00000140853	-3.88742	6.41795e-10	NLRC5	NLR family, CARD domain containing 5 [Source:HGNC Symbol;Acc:29933]
ENSG00000072310	-2.25093	9.82226e-10	SREBF1	sterol regulatory element binding transcription factor 1 [Source:HGNC Symbol;Acc:11289]
ENSG00000165449	7.10475	1.157e-09	SLC16A9	solute carrier family 16, member 9 (monocarboxylic acid transporter 9) [Source:HGNC Symbol;Acc:23520]
ENSG00000184205	-2.36555	1.67205e-09	TSPYL2	TSPY-like 2 [Source:HGNC Symbol;Acc:24358]
ENSG00000129521	3.13987	2.13603e-09	EGLN3	egl nine homolog 3 (C. elegans) [Source:HGNC Symbol;Acc:14661]
ENSG00000162692	-2.89791	2.95972e-09	VCAM1	vascular cell adhesion molecule 1 [Source:HGNC Symbol;Acc:12663]
ENSG00000183615	-4.54015	3.56116e-09	FAM167B	family with sequence similarity 167, member B [Source:HGNC Symbol;Acc:28133]
ENSG00000126803	3.66551	3.88857e-09	HSPA2	heat shock 70kDa protein 2 [Source:HGNC Symbol;Acc:5235]
ENSG00000005801	-6.62391	5.07084e-09	ZNF195	zinc finger protein 195 [Source:HGNC Symbol;Acc:12986]
ENSG00000145949	-5.53017	6.03388e-09	MYLK4	myosin light chain kinase family, member 4 [Source:HGNC Symbol;Acc:27972]
ENSG00000186314	-4.89109	6.77783e-09	PRELID2	PRELI domain containing 2 [Source:HGNC Symbol;Acc:28306]
ENSG00000168394	-4.18589	7.00604e-09	TAP1	transporter 1, ATP-binding cassette, sub-family B (MDR/TAP) [Source:HGNC Symbol;Acc:43]
ENSG00000161647	-2.65723	7.37689e-09	MPP3	membrane protein, palmitoylated 3 (MAGUK p55 subfamily member 3) [Source:HGNC Symbol;Acc:7221]
ENSG00000168907	-5.04721	1.08533e-08	PLA2G4F	phospholipase A2, group IVF [Source:HGNC Symbol;Acc:27396]
ENSG00000143333	-3.77849	1.45556e-08	RGS16	regulator of G-protein signaling 16 [Source:HGNC Symbol;Acc:9997]
ENSG00000118849	-18.3459	1.51139e-08	RARRES1	retinoic acid receptor responder (tazarotene induced) 1 [Source:HGNC Symbol;Acc:9867]
ENSG00000006327	3.52134	1.76137e-08	TNFRSF12A	tumor necrosis factor receptor superfamily, member 12A [Source:HGNC Symbol;Acc:18152]
ENSG00000090339	-2.40247	2.01598e-08	ICAM1	intercellular adhesion molecule 1 [Source:HGNC Symbol;Acc:5344]
ENSG00000196739	-2.01175	2.14783e-08	COL27A1	collagen, type XXVII, alpha 1 [Source:HGNC Symbol;Acc:22986]
ENSG00000186567	-2.54136	2.3372e-08	CEACAM19	carcinoembryonic antigen-related cell adhesion molecule 19 [Source:HGNC Symbol;Acc:31951]
ENSG00000119917	-4.0602	3.67846e-08	IFIT3	interferon-induced protein with tetratricopeptide repeats 3 [Source:HGNC Symbol;Acc:5411]
ENSG00000119508	-2.59849	4.01796e-08	NR4A3	nuclear receptor subfamily 4, group A, member 3 [Source:HGNC Symbol;Acc:7982]
ENSG00000124713	-4.64227	4.63487e-08	GNMT	glycine N-methyltransferase [Source:HGNC Symbol;Acc:4415]
ENSG00000184661	-3.96973	5.03667e-08	CDCA2	cell division cycle associated 2 [Source:HGNC Symbol;Acc:14623]
ENSG00000138615	3.67942	5.19719e-08	CILP	cartilage intermediate layer protein, nucleotide pyrophosphohydrolase [Source:HGNC Symbol;Acc:1980]
ENSG00000073670	-3.20941	5.25911e-08	ADAM11	ADAM metallopeptidase domain 11 [Source:HGNC Symbol;Acc:189]
ENSG00000117228	-5.30244	5.3778e-08	GBP1	guanylate binding protein 1, interferon-inducible [Source:HGNC Symbol;Acc:4182]
ENSG00000115758	2.67825	6.12673e-08	ODC1	ornithine decarboxylase 1 [Source:HGNC Symbol;Acc:8109]
ENSG00000213578	-3.0881	6.30248e-08	CPLX3	complexin 3 [Source:HGNC Symbol;Acc:27652]
ENSG00000198888	-2.67312	6.41194e-08	MT-ND1	mitochondrially encoded NADH dehydrogenase 1 [Source:HGNC Symbol;Acc:7455]
ENSG00000069849	-3.42798	6.80859e-08	ATP1B3	ATPase, Na+/K+ transporting, beta 3 polypeptide [Source:HGNC Symbol;Acc:806]
ENSG00000184557	-4.71419	6.86571e-08	SOCS3	suppressor of cytokine signaling 3 [Source:HGNC Symbol;Acc:19391]
ENSG00000198763	-3.32528	7.429e-08	MT-ND2	mitochondrially encoded NADH dehydrogenase 2 [Source:HGNC Symbol;Acc:7456]
ENSG00000144837	-4.5969	8.79372e-08	PLA1A	phospholipase A1 member A [Source:HGNC Symbol;Acc:17661]
ENSG00000069399	-2.49739	8.90701e-08	BCL3	B-cell CLL/lymphoma 3 [Source:HGNC Symbol;Acc:998]
ENSG00000115902	-2.42942	9.62532e-08	SLC1A4	solute carrier family 1 (glutamate/neutral amino acid transporter), member 4 [Source:HGNC Symbol;Acc:10942]
ENSG00000108352	-2.4912	1.13274e-07	RAPGEFL1	Rap guanine nucleotide exchange factor (GEF)-like 1 [Source:HGNC Symbol;Acc:17428]
ENSG00000132464	2.93057	1.13599e-07	ENAM	enamelin [Source:HGNC Symbol;Acc:3344]
ENSG00000120885	2.34375	1.20975e-07	CLU	clusterin [Source:HGNC Symbol;Acc:2095]
ENSG00000135547	-1.93197	1.2946e-07	HEY2	hairy/enhancer-of-split related with YRPW motif 2 [Source:HGNC Symbol;Acc:4881]
ENSG00000108551	-5.27979	1.41156e-07	RASD1	RAS, dexamethasone-induced 1 [Source:HGNC Symbol;Acc:15828]
ENSG00000153234	-4.57645	1.49236e-07	NR4A2	nuclear receptor subfamily 4, group A, member 2 [Source:HGNC Symbol;Acc:7981]
ENSG00000049246	-2.29407	1.55868e-07	PER3	period circadian clock 3 [Source:HGNC Symbol;Acc:8847]
ENSG00000131203	-10.4613	1.74854e-07	IDO1	indoleamine 2,3-dioxygenase 1 [Source:HGNC Symbol;Acc:6059]
ENSG00000016391	-3.2766	1.75782e-07	CHDH	choline dehydrogenase [Source:HGNC Symbol;Acc:24288]
ENSG00000228253	-2.86179	2.23668e-07	MT-ATP8	mitochondrially encoded ATP synthase 8 [Source:HGNC Symbol;Acc:7415]
ENSG00000162645	-3.7678	2.54436e-07	GBP2	guanylate binding protein 2, interferon-inducible [Source:HGNC Symbol;Acc:4183]
ENSG00000133106	-3.636	2.69208e-07	EPSTI1	epithelial stromal interaction 1 (breast) [Source:HGNC Symbol;Acc:16465]
ENSG00000185033	-2.66244	2.76902e-07	SEMA4B	sema domain, immunoglobulin domain (Ig), transmembrane domain (TM) and short cytoplasmic domain, (semaphorin) 4B [Source:HGNC Symbol;Acc:10730]
ENSG00000137959	-2.31813	3.0169e-07	IFI44L	interferon-induced protein 44-like [Source:HGNC Symbol;Acc:17817]
ENSG00000007908	-5.11238	3.13903e-07	SELE	selectin E [Source:HGNC Symbol;Acc:10718]
ENSG00000204267	-3.21129	3.15981e-07	TAP2	transporter 2, ATP-binding cassette, sub-family B (MDR/TAP) [Source:HGNC Symbol;Acc:44]
ENSG00000100342	-3.43847	3.29192e-07	APOL1	apolipoprotein L, 1 [Source:HGNC Symbol;Acc:618]
ENSG00000133794	2.72968	3.71441e-07	ARNTL	aryl hydrocarbon receptor nuclear translocator-like [Source:HGNC Symbol;Acc:701]
ENSG00000090975	-1.86613	3.74742e-07	PITPNM2	phosphatidylinositol transfer protein, membrane-associated 2 [Source:HGNC Symbol;Acc:21044]
ENSG00000170345	-3.24397	3.91952e-07	FOS	FBJ murine osteosarcoma viral oncogene homolog [Source:HGNC Symbol;Acc:3796]
ENSG00000100911	-2.2776	4.62111e-07	PSME2	proteasome (prosome, macropain) activator subunit 2 (PA28 beta) [Source:HGNC Symbol;Acc:9569]
ENSG00000165175	-2.45183	4.81392e-07	MID1IP1	MID1 interacting protein 1 [Source:HGNC Symbol;Acc:20715]
ENSG00000116194	3.45623	4.82208e-07	ANGPTL1	angiopoietin-like 1 [Source:HGNC Symbol;Acc:489]
ENSG00000156463	-1.977	5.97659e-07	SH3RF2	SH3 domain containing ring finger 2 [Source:HGNC Symbol;Acc:26299]
ENSG00000117226	-3.33046	6.75466e-07	GBP3	guanylate binding protein 3 [Source:HGNC Symbol;Acc:4184]
ENSG00000176454	-2.14016	7.02111e-07	LPCAT4	lysophosphatidylcholine acyltransferase 4 [Source:HGNC Symbol;Acc:30059]
ENSG00000119681	2.51131	8.05421e-07	LTBP2	latent transforming growth factor beta binding protein 2 [Source:HGNC Symbol;Acc:6715]
ENSG00000109738	2.2939	8.59752e-07	GLRB	glycine receptor, beta [Source:HGNC Symbol;Acc:4329]
ENSG00000198899	-2.31046	8.75832e-07	MT-ATP6	mitochondrially encoded ATP synthase 6 [Source:HGNC Symbol;Acc:7414]
ENSG00000198886	-2.2282	9.90236e-07	MT-ND4	mitochondrially encoded NADH dehydrogenase 4 [Source:HGNC Symbol;Acc:7459]
ENSG00000101608	2.63384	1.03469e-06	MYL12A	myosin, light chain 12A, regulatory, non-sarcomeric [Source:HGNC Symbol;Acc:16701]
ENSG00000153922	-1.8666	1.11147e-06	CHD1	chromodomain helicase DNA binding protein 1 [Source:HGNC Symbol;Acc:1915]
ENSG00000103150	2.45657	1.14318e-06	MLYCD	malonyl-CoA decarboxylase [Source:HGNC Symbol;Acc:7150]
ENSG00000198712	-2.17896	1.31403e-06	MT-CO2	mitochondrially encoded cytochrome c oxidase II [Source:HGNC Symbol;Acc:7421]
ENSG00000137496	-4.06718	1.35164e-06	IL18BP	interleukin 18 binding protein [Source:HGNC Symbol;Acc:5987]
ENSG00000087266	-2.10448	1.39613e-06	SH3BP2	SH3-domain binding protein 2 [Source:HGNC Symbol;Acc:10825]
ENSG00000113296	4.03886	1.40867e-06	THBS4	thrombospondin 4 [Source:HGNC Symbol;Acc:11788]
ENSG00000118985	-2.82325	1.51207e-06	ELL2	elongation factor, RNA polymerase II, 2 [Source:HGNC Symbol;Acc:17064]
ENSG00000164169	-2.67308	1.53875e-06	PRMT10	protein arginine methyltransferase 10 (putative) [Source:HGNC Symbol;Acc:25099]
ENSG00000107742	2.832	1.61263e-06	SPOCK2	sparc/osteonectin, cwcv and kazal-like domains proteoglycan (testican) 2 [Source:HGNC Symbol;Acc:13564]
ENSG00000172602	-4.06188	1.61837e-06	RND1	Rho family GTPase 1 [Source:HGNC Symbol;Acc:18314]
ENSG00000136840	2.18218	1.69813e-06	ST6GALNAC4	ST6 (alpha-N-acetyl-neuraminyl-2,3-beta-galactosyl-1,3)-N-acetylgalactosaminide alpha-2,6-sialyltransferase 4 [Source:HGNC Symbol;Acc:17846]
ENSG00000128284	-2.09947	1.9016e-06	APOL3	apolipoprotein L, 3 [Source:HGNC Symbol;Acc:14868]
ENSG00000049449	-2.1045	1.96316e-06	RCN1	reticulocalbin 1, EF-hand calcium binding domain [Source:HGNC Symbol;Acc:9934]
ENSG00000189292	13.9281	2.15375e-06	FAM150B	family with sequence similarity 150, member B [Source:HGNC Symbol;Acc:27683]
ENSG00000197299	-2.90777	2.16497e-06	BLM	Bloom syndrome, RecQ helicase-like [Source:HGNC Symbol;Acc:1058]
ENSG00000184489	-1.7258	2.2361e-06	PTP4A3	protein tyrosine phosphatase type IVA, member 3 [Source:HGNC Symbol;Acc:9636]
ENSG00000125841	-1.7978	2.29856e-06	NRSN2	neurensin 2 [Source:HGNC Symbol;Acc:16229]
ENSG00000138193	2.46568	2.29938e-06	PLCE1	phospholipase C, epsilon 1 [Source:HGNC Symbol;Acc:17175]
ENSG00000198727	-2.2201	2.4963e-06	MT-CYB	mitochondrially encoded cytochrome b [Source:HGNC Symbol;Acc:7427]
ENSG00000133874	-1.87461	2.75583e-06	RNF122	ring finger protein 122 [Source:HGNC Symbol;Acc:21147]
ENSG00000123358	-2.43243	2.77614e-06	NR4A1	nuclear receptor subfamily 4, group A, member 1 [Source:HGNC Symbol;Acc:7980]
ENSG00000171241	-3.34106	3.02912e-06	SHCBP1	SHC SH2-domain binding protein 1 [Source:HGNC Symbol;Acc:29547]
ENSG00000109920	-1.84309	3.15132e-06	FNBP4	formin binding protein 4 [Source:HGNC Symbol;Acc:19752]
ENSG00000183654	-3.44791	3.26582e-06	MARCH11	membrane-associated ring finger (C3HC4) 11 [Source:HGNC Symbol;Acc:33609]
ENSG00000128335	-3.08724	3.54475e-06	APOL2	apolipoprotein L, 2 [Source:HGNC Symbol;Acc:619]
ENSG00000103495	-1.68397	3.58061e-06	MAZ	MYC-associated zinc finger protein (purine-binding transcription factor) [Source:HGNC Symbol;Acc:6914]
ENSG00000119782	-5.05971	3.60658e-06	FKBP1B	FK506 binding protein 1B, 12.6 kDa [Source:HGNC Symbol;Acc:3712]
ENSG00000077150	-1.91643	3.62638e-06	NFKB2	nuclear factor of kappa light polypeptide gene enhancer in B-cells 2 (p49/p100) [Source:HGNC Symbol;Acc:7795]
ENSG00000144057	-2.55665	3.99234e-06	ST6GAL2	ST6 beta-galactosamide alpha-2,6-sialyltranferase 2 [Source:HGNC Symbol;Acc:10861]
ENSG00000128016	-2.41065	4.27492e-06	ZFP36	ZFP36 ring finger protein [Source:HGNC Symbol;Acc:12862]
ENSG00000137571	-2.76494	4.36984e-06	SLCO5A1	solute carrier organic anion transporter family, member 5A1 [Source:HGNC Symbol;Acc:19046]
ENSG00000127129	-5.52454	4.44635e-06	EDN2	endothelin 2 [Source:HGNC Symbol;Acc:3177]
ENSG00000160179	-2.40336	4.47505e-06	ABCG1	ATP-binding cassette, sub-family G (WHITE), member 1 [Source:HGNC Symbol;Acc:73]
ENSG00000231852	-4.62178	4.51551e-06	CYP21A2	cytochrome P450, family 21, subfamily A, polypeptide 2 [Source:HGNC Symbol;Acc:2600]
ENSG00000159423	2.01626	4.53024e-06	ALDH4A1	aldehyde dehydrogenase 4 family, member A1 [Source:HGNC Symbol;Acc:406]
ENSG00000163565	-2.21367	4.84937e-06	IFI16	interferon, gamma-inducible protein 16 [Source:HGNC Symbol;Acc:5395]
ENSG00000251692	-2.78161	5.21232e-06	PTX4	pentraxin 4, long [Source:HGNC Symbol;Acc:14171]
ENSG00000183486	-2.30051	5.25603e-06	MX2	myxovirus (influenza virus) resistance 2 (mouse) [Source:HGNC Symbol;Acc:7533]
ENSG00000143167	4.27406	5.26408e-06	GPA33	glycoprotein A33 (transmembrane) [Source:HGNC Symbol;Acc:4445]
ENSG00000089199	-3.72893	5.4055e-06	CHGB	chromogranin B (secretogranin 1) [Source:HGNC Symbol;Acc:1930]
ENSG00000121691	1.67519	5.45744e-06	CAT	catalase [Source:HGNC Symbol;Acc:1516]
ENSG00000183134	3.04338	5.46193e-06	PTGDR2	prostaglandin D2 receptor 2 [Source:HGNC Symbol;Acc:4502]
ENSG00000154655	-3.42605	5.50806e-06	L3MBTL4	l(3)mbt-like 4 (Drosophila) [Source:HGNC Symbol;Acc:26677]
ENSG00000179094	-2.51031	5.52003e-06	PER1	period circadian clock 1 [Source:HGNC Symbol;Acc:8845]
ENSG00000214097	-1.6461	5.55164e-06	C3orf43	chromosome 3 open reading frame 43 [Source:HGNC Symbol;Acc:27407]
ENSG00000166289	-2.13354	6.90861e-06	PLEKHF1	pleckstrin homology domain containing, family F (with FYVE domain) member 1 [Source:HGNC Symbol;Acc:20764]
ENSG00000082898	1.69473	7.06873e-06	XPO1	exportin 1 (CRM1 homolog, yeast) [Source:HGNC Symbol;Acc:12825]
ENSG00000162783	1.84733	7.33782e-06	IER5	immediate early response 5 [Source:HGNC Symbol;Acc:5393]
ENSG00000164344	-3.00096	7.98662e-06	KLKB1	kallikrein B, plasma (Fletcher factor) 1 [Source:HGNC Symbol;Acc:6371]
ENSG00000159388	-2.04398	8.21259e-06	BTG2	BTG family, member 2 [Source:HGNC Symbol;Acc:1131]
ENSG00000197614	2.08914	8.53325e-06	MFAP5	microfibrillar associated protein 5 [Source:HGNC Symbol;Acc:29673]
ENSG00000059378	-2.01232	8.80427e-06	PARP12	poly (ADP-ribose) polymerase family, member 12 [Source:HGNC Symbol;Acc:21919]
ENSG00000115163	7.00435	9.14757e-06	CENPA	centromere protein A [Source:HGNC Symbol;Acc:1851]
ENSG00000138496	-2.90614	9.32972e-06	PARP9	poly (ADP-ribose) polymerase family, member 9 [Source:HGNC Symbol;Acc:24118]
ENSG00000240065	-2.85301	9.49819e-06	PSMB9	proteasome (prosome, macropain) subunit, beta type, 9 (large multifunctional peptidase 2) [Source:HGNC Symbol;Acc:9546]
ENSG00000172156	-4.30045	9.71161e-06	CCL11	chemokine (C-C motif) ligand 11 [Source:HGNC Symbol;Acc:10610]
ENSG00000221869	-3.36985	9.87145e-06	CEBPD	CCAAT/enhancer binding protein (C/EBP), delta [Source:HGNC Symbol;Acc:1835]
ENSG00000198804	-1.86268	9.95708e-06	MT-CO1	mitochondrially encoded cytochrome c oxidase I [Source:HGNC Symbol;Acc:7419]
ENSG00000183018	-1.89647	1.01884e-05	SPNS2	spinster homolog 2 (Drosophila) [Source:HGNC Symbol;Acc:26992]
ENSG00000106819	2.8376	1.10552e-05	ASPN	asporin [Source:HGNC Symbol;Acc:14872]
ENSG00000186918	-1.62315	1.19599e-05	ZNF395	zinc finger protein 395 [Source:HGNC Symbol;Acc:18737]
ENSG00000196569	1.71876	1.22952e-05	LAMA2	laminin, alpha 2 [Source:HGNC Symbol;Acc:6482]
ENSG00000140105	-2.0013	1.28418e-05	WARS	tryptophanyl-tRNA synthetase [Source:HGNC Symbol;Acc:12729]
ENSG00000215252	-2.41677	1.34179e-05	GOLGA8B	golgin A8 family, member B [Source:HGNC Symbol;Acc:31973]
ENSG00000154277	4.22296	1.36415e-05	UCHL1	ubiquitin carboxyl-terminal esterase L1 (ubiquitin thiolesterase) [Source:HGNC Symbol;Acc:12513]
ENSG00000137965	-2.47267	1.38084e-05	IFI44	interferon-induced protein 44 [Source:HGNC Symbol;Acc:16938]
ENSG00000076513	-1.66674	1.50846e-05	ANKRD13A	ankyrin repeat domain 13A [Source:HGNC Symbol;Acc:21268]
ENSG00000177989	-2.60365	1.63174e-05	ODF3B	outer dense fiber of sperm tails 3B [Source:HGNC Symbol;Acc:34388]
ENSG00000198695	-1.96397	1.65393e-05	MT-ND6	mitochondrially encoded NADH dehydrogenase 6 [Source:HGNC Symbol;Acc:7462]
ENSG00000226742	-2.19332	1.66183e-05	HSBP1L1	heat shock factor binding protein 1-like 1 [Source:HGNC Symbol;Acc:37243]
ENSG00000078549	-2.65445	1.66497e-05	ADCYAP1R1	adenylate cyclase activating polypeptide 1 (pituitary) receptor type I [Source:HGNC Symbol;Acc:242]
ENSG00000135903	-7.08096	1.68342e-05	PAX3	paired box 3 [Source:HGNC Symbol;Acc:8617]
ENSG00000167074	-2.12934	1.86319e-05	TEF	thyrotrophic embryonic factor [Source:HGNC Symbol;Acc:11722]
ENSG00000100918	-1.9689	1.94545e-05	REC8	REC8 homolog (yeast) [Source:HGNC Symbol;Acc:16879]
ENSG00000090554	-2.36614	2.01468e-05	FLT3LG	fms-related tyrosine kinase 3 ligand [Source:HGNC Symbol;Acc:3766]
ENSG00000115107	-2.43609	2.0646e-05	STEAP3	STEAP family member 3, metalloreductase [Source:HGNC Symbol;Acc:24592]
ENSG00000198840	-1.9096	2.13807e-05	MT-ND3	mitochondrially encoded NADH dehydrogenase 3 [Source:HGNC Symbol;Acc:7458]
ENSG00000138378	6.61288	2.3174e-05	STAT4	signal transducer and activator of transcription 4 [Source:HGNC Symbol;Acc:11365]
ENSG00000212907	-1.76485	2.34773e-05	MT-ND4L	mitochondrially encoded NADH dehydrogenase 4L [Source:HGNC Symbol;Acc:7460]
ENSG00000187479	-1.9313	2.35489e-05	C11orf96	chromosome 11 open reading frame 96 [Source:HGNC Symbol;Acc:38675]
ENSG00000188313	-2.1637	2.38689e-05	PLSCR1	phospholipid scramblase 1 [Source:HGNC Symbol;Acc:9092]
ENSG00000105939	-2.47401	2.47017e-05	ZC3HAV1	zinc finger CCCH-type, antiviral 1 [Source:HGNC Symbol;Acc:23721]
ENSG00000156427	-3.07734	2.48544e-05	FGF18	fibroblast growth factor 18 [Source:HGNC Symbol;Acc:3674]
ENSG00000173421	2.404	2.50264e-05	CCDC36	coiled-coil domain containing 36 [Source:HGNC Symbol;Acc:27945]
ENSG00000101665	2.0783	2.58217e-05	SMAD7	SMAD family member 7 [Source:HGNC Symbol;Acc:6773]
ENSG00000169871	-1.93819	2.63002e-05	TRIM56	tripartite motif containing 56 [Source:HGNC Symbol;Acc:19028]
ENSG00000010030	-6.64915	2.77622e-05	ETV7	ets variant 7 [Source:HGNC Symbol;Acc:18160]
ENSG00000184601	-1.63857	2.78451e-05	C14orf180	chromosome 14 open reading frame 180 [Source:HGNC Symbol;Acc:33795]
ENSG00000107821	2.88989	2.78942e-05	KAZALD1	Kazal-type serine peptidase inhibitor domain 1 [Source:HGNC Symbol;Acc:25460]
ENSG00000158486	-3.82446	2.81113e-05	DNAH3	dynein, axonemal, heavy chain 3 [Source:HGNC Symbol;Acc:2949]
ENSG00000143549	3.12714	2.84615e-05	TPM3	tropomyosin 3 [Source:HGNC Symbol;Acc:12012]
ENSG00000188783	2.63447	2.87419e-05	PRELP	proline/arginine-rich end leucine-rich repeat protein [Source:HGNC Symbol;Acc:9357]
ENSG00000115241	-1.67768	2.88706e-05	PPM1G	protein phosphatase, Mg2+/Mn2+ dependent, 1G [Source:HGNC Symbol;Acc:9278]
ENSG00000122176	3.14667	2.90572e-05	FMOD	fibromodulin [Source:HGNC Symbol;Acc:3774]
ENSG00000144036	1.6077	2.91606e-05	EXOC6B	exocyst complex component 6B [Source:HGNC Symbol;Acc:17085]
ENSG00000096968	2.05197	2.94743e-05	JAK2	Janus kinase 2 [Source:HGNC Symbol;Acc:6192]
ENSG00000132613	-1.6117	3.01061e-05	MTSS1L	metastasis suppressor 1-like [Source:HGNC Symbol;Acc:25094]
ENSG00000112511	-1.6	3.02996e-05	PHF1	PHD finger protein 1 [Source:HGNC Symbol;Acc:8919]
ENSG00000185565	-3.89243	3.06344e-05	LSAMP	limbic system-associated membrane protein [Source:HGNC Symbol;Acc:6705]
ENSG00000108784	-1.69997	3.07032e-05	NAGLU	N-acetylglucosaminidase, alpha [Source:HGNC Symbol;Acc:7632]
ENSG00000101745	-1.69	3.18823e-05	ANKRD12	ankyrin repeat domain 12 [Source:HGNC Symbol;Acc:29135]
ENSG00000112984	28.3769	3.3007e-05	KIF20A	kinesin family member 20A [Source:HGNC Symbol;Acc:9787]
ENSG00000162458	-1.67503	3.36628e-05	FBLIM1	filamin binding LIM protein 1 [Source:HGNC Symbol;Acc:24686]
ENSG00000152939	-3.00447	3.39829e-05	MARVELD2	MARVEL domain containing 2 [Source:HGNC Symbol;Acc:26401]
ENSG00000142583	-2.49232	3.66963e-05	SLC2A5	solute carrier family 2 (facilitated glucose/fructose transporter), member 5 [Source:HGNC Symbol;Acc:11010]
ENSG00000198830	1.75082	3.71066e-05	HMGN2	high mobility group nucleosomal binding domain 2 [Source:HGNC Symbol;Acc:4986]
ENSG00000213088	-2.60438	3.71421e-05	DARC	Duffy blood group, chemokine receptor [Source:HGNC Symbol;Acc:4035]
ENSG00000165072	2.44143	3.7225e-05	MAMDC2	MAM domain containing 2 [Source:HGNC Symbol;Acc:23673]
ENSG00000087250	-3.07142	3.76082e-05	MT3	metallothionein 3 [Source:HGNC Symbol;Acc:7408]
ENSG00000164136	-2.99008	3.77056e-05	IL15	interleukin 15 [Source:HGNC Symbol;Acc:5977]
ENSG00000186166	-1.76608	3.80263e-05	CCDC84	coiled-coil domain containing 84 [Source:HGNC Symbol;Acc:30460]
ENSG00000013364	-1.80103	4.03137e-05	MVP	major vault protein [Source:HGNC Symbol;Acc:7531]
ENSG00000189056	-4.60131	4.0315e-05	RELN	reelin [Source:HGNC Symbol;Acc:9957]
ENSG00000103316	1.59088	4.03203e-05	CRYM	crystallin, mu [Source:HGNC Symbol;Acc:2418]
ENSG00000131398	2.05616	4.04419e-05	KCNC3	potassium voltage-gated channel, Shaw-related subfamily, member 3 [Source:HGNC Symbol;Acc:6235]
ENSG00000204642	-2.08814	4.07253e-05	HLA-F	major histocompatibility complex, class I, F [Source:HGNC Symbol;Acc:4963]
ENSG00000204928	-5.89312	4.3625e-05	GRXCR2	glutaredoxin, cysteine rich 2 [Source:HGNC Symbol;Acc:33862]
ENSG00000075426	-1.907	4.52617e-05	FOSL2	FOS-like antigen 2 [Source:HGNC Symbol;Acc:3798]
ENSG00000151929	1.6926	4.543e-05	BAG3	BCL2-associated athanogene 3 [Source:HGNC Symbol;Acc:939]
ENSG00000134243	1.64029	4.61503e-05	SORT1	sortilin 1 [Source:HGNC Symbol;Acc:11186]
ENSG00000129467	-1.76085	4.79214e-05	ADCY4	adenylate cyclase 4 [Source:HGNC Symbol;Acc:235]
ENSG00000185338	-3.01254	4.81292e-05	SOCS1	suppressor of cytokine signaling 1 [Source:HGNC Symbol;Acc:19383]
ENSG00000204219	-1.7091	5.04905e-05	TCEA3	transcription elongation factor A (SII), 3 [Source:HGNC Symbol;Acc:11615]
ENSG00000124772	-2.46381	5.25399e-05	CPNE5	copine V [Source:HGNC Symbol;Acc:2318]
ENSG00000128563	-1.7248	5.38738e-05	PRKRIP1	PRKR interacting protein 1 (IL11 inducible) [Source:HGNC Symbol;Acc:21894]
ENSG00000171206	-1.64903	5.4553e-05	TRIM8	tripartite motif containing 8 [Source:HGNC Symbol;Acc:15579]
ENSG00000146926	-1.53145	5.50348e-05	ASB10	ankyrin repeat and SOCS box containing 10 [Source:HGNC Symbol;Acc:17185]
ENSG00000167969	-1.54876	5.71328e-05	ECI1	enoyl-CoA delta isomerase 1 [Source:HGNC Symbol;Acc:2703]
ENSG00000125319	-4.04898	5.81505e-05	C17orf53	chromosome 17 open reading frame 53 [Source:HGNC Symbol;Acc:28460]
ENSG00000072682	1.57209	5.90936e-05	P4HA2	prolyl 4-hydroxylase, alpha polypeptide II [Source:HGNC Symbol;Acc:8547]
ENSG00000168961	-2.03063	6.33497e-05	LGALS9	lectin, galactoside-binding, soluble, 9 [Source:HGNC Symbol;Acc:6570]
ENSG00000107201	-2.16538	6.35298e-05	DDX58	DEAD (Asp-Glu-Ala-Asp) box polypeptide 58 [Source:HGNC Symbol;Acc:19102]
ENSG00000168610	-1.94389	6.70097e-05	STAT3	signal transducer and activator of transcription 3 (acute-phase response factor) [Source:HGNC Symbol;Acc:11364]
ENSG00000162772	-2.38979	6.71955e-05	ATF3	activating transcription factor 3 [Source:HGNC Symbol;Acc:785]
ENSG00000008517	-1.84694	6.76327e-05	IL32	interleukin 32 [Source:HGNC Symbol;Acc:16830]
ENSG00000112773	-1.63402	6.95883e-05	FAM46A	family with sequence similarity 46, member A [Source:HGNC Symbol;Acc:18345]
ENSG00000048707	-1.59318	7.06615e-05	VPS13D	vacuolar protein sorting 13 homolog D (S. cerevisiae) [Source:HGNC Symbol;Acc:23595]
ENSG00000149575	2.10081	7.10125e-05	SCN2B	sodium channel, voltage-gated, type II, beta subunit [Source:HGNC Symbol;Acc:10589]
ENSG00000140285	-2.17404	7.4144e-05	FGF7	fibroblast growth factor 7 [Source:HGNC Symbol;Acc:3685]
ENSG00000138449	1.80401	7.48896e-05	SLC40A1	solute carrier family 40 (iron-regulated transporter), member 1 [Source:HGNC Symbol;Acc:10909]
ENSG00000103145	-1.59601	7.51266e-05	HCFC1R1	host cell factor C1 regulator 1 (XPO1 dependent) [Source:HGNC Symbol;Acc:21198]
ENSG00000177459	4.00689	7.52739e-05	C8orf47	chromosome 8 open reading frame 47 [Source:HGNC Symbol;Acc:26823]
ENSG00000107929	-1.62772	7.55461e-05	LARP4B	La ribonucleoprotein domain family, member 4B [Source:HGNC Symbol;Acc:28987]
ENSG00000074855	-1.73346	7.58203e-05	ANO8	anoctamin 8 [Source:HGNC Symbol;Acc:29329]
ENSG00000151892	-2.50659	7.62558e-05	GFRA1	GDNF family receptor alpha 1 [Source:HGNC Symbol;Acc:4243]
ENSG00000162595	2.33498	7.75479e-05	DIRAS3	DIRAS family, GTP-binding RAS-like 3 [Source:HGNC Symbol;Acc:687]
ENSG00000113578	1.5652	7.76619e-05	FGF1	fibroblast growth factor 1 (acidic) [Source:HGNC Symbol;Acc:3665]
ENSG00000171316	-1.46215	7.76875e-05	CHD7	chromodomain helicase DNA binding protein 7 [Source:HGNC Symbol;Acc:20626]
ENSG00000155363	-2.0092	7.93174e-05	MOV10	Mov10, Moloney leukemia virus 10, homolog (mouse) [Source:HGNC Symbol;Acc:7200]
ENSG00000131069	-1.55038	7.94011e-05	ACSS2	acyl-CoA synthetase short-chain family member 2 [Source:HGNC Symbol;Acc:15814]
ENSG00000099194	-2.78176	7.98848e-05	SCD	stearoyl-CoA desaturase (delta-9-desaturase) [Source:HGNC Symbol;Acc:10571]
ENSG00000100288	-1.55222	8.10275e-05	CHKB	choline kinase beta [Source:HGNC Symbol;Acc:1938]
ENSG00000158258	3.42553	8.14948e-05	CLSTN2	calsyntenin 2 [Source:HGNC Symbol;Acc:17448]
ENSG00000055813	-2.1326	8.224e-05	CCDC85A	coiled-coil domain containing 85A [Source:HGNC Symbol;Acc:29400]
ENSG00000152404	-1.71577	8.32305e-05	CWF19L2	CWF19-like 2, cell cycle control (S. pombe) [Source:HGNC Symbol;Acc:26508]
ENSG00000150471	2.42857	8.32904e-05	LPHN3	latrophilin 3 [Source:HGNC Symbol;Acc:20974]
ENSG00000148344	-3.20774	8.34051e-05	PTGES	prostaglandin E synthase [Source:HGNC Symbol;Acc:9599]
ENSG00000185291	-2.21597	8.4901e-05	IL3RA	interleukin 3 receptor, alpha (low affinity) [Source:HGNC Symbol;Acc:6012]
ENSG00000198088	3.91405	8.713e-05	NUP62CL	nucleoporin 62kDa C-terminal like [Source:HGNC Symbol;Acc:25960]
ENSG00000138744	1.67618	8.86671e-05	NAAA	N-acylethanolamine acid amidase [Source:HGNC Symbol;Acc:736]
ENSG00000060491	-1.91915	9.18514e-05	OGFR	opioid growth factor receptor [Source:HGNC Symbol;Acc:15768]
ENSG00000139410	2.6617	9.36164e-05	SDSL	serine dehydratase-like [Source:HGNC Symbol;Acc:30404]
ENSG00000166086	1.47935	9.39651e-05	JAM3	junctional adhesion molecule 3 [Source:HGNC Symbol;Acc:15532]
ENSG00000161249	-2.24672	9.53695e-05	DMKN	dermokine [Source:HGNC Symbol;Acc:25063]
ENSG00000198355	-1.56328	9.82415e-05	PIM3	pim-3 oncogene [Source:HGNC Symbol;Acc:19310]
ENSG00000224389	-2.88258	9.8373e-05	C4B	complement component 4B (Chido blood group) [Source:HGNC Symbol;Acc:1324]
ENSG00000143995	-1.87268	0.00010124	MEIS1	Meis homeobox 1 [Source:HGNC Symbol;Acc:7000]
ENSG00000100116	-1.44434	0.00010142	GCAT	glycine C-acetyltransferase [Source:HGNC Symbol;Acc:4188]
ENSG00000134247	1.82918	0.000103667	PTGFRN	prostaglandin F2 receptor inhibitor [Source:HGNC Symbol;Acc:9601]
ENSG00000227051	3.67121	0.000103814	C14orf132	chromosome 14 open reading frame 132 [Source:HGNC Symbol;Acc:20346]
ENSG00000112379	2.85095	0.000107554	KIAA1244	KIAA1244 [Source:HGNC Symbol;Acc:21213]
ENSG00000118263	-1.55351	0.000108022	KLF7	Kruppel-like factor 7 (ubiquitous) [Source:HGNC Symbol;Acc:6350]
ENSG00000158158	2.18582	0.000110183	CNNM4	cyclin M4 [Source:HGNC Symbol;Acc:105]
ENSG00000186868	2.46628	0.000111239	MAPT	microtubule-associated protein tau [Source:HGNC Symbol;Acc:6893]
ENSG00000118495	1.81552	0.000112486	PLAGL1	pleiomorphic adenoma gene-like 1 [Source:HGNC Symbol;Acc:9046]
ENSG00000156587	-2.63008	0.000113414	UBE2L6	ubiquitin-conjugating enzyme E2L 6 [Source:HGNC Symbol;Acc:12490]
ENSG00000167994	-2.03101	0.000113928	RAB3IL1	RAB3A interacting protein (rabin3)-like 1 [Source:HGNC Symbol;Acc:9780]
ENSG00000010361	-1.96386	0.000115018	FUZ	fuzzy homolog (Drosophila) [Source:HGNC Symbol;Acc:26219]
ENSG00000258365	-4.90647	0.000116152	RP11-1105G2.3	Uncharacterized protein [Source:UniProtKB/TrEMBL;Acc:F8VV41]
ENSG00000111335	-1.96213	0.000116748	OAS2	2'-5'-oligoadenylate synthetase 2, 69/71kDa [Source:HGNC Symbol;Acc:8087]
ENSG00000117480	-2.11277	0.000118479	FAAH	fatty acid amide hydrolase [Source:HGNC Symbol;Acc:3553]
ENSG00000159348	1.72338	0.000120486	CYB5R1	cytochrome b5 reductase 1 [Source:HGNC Symbol;Acc:13397]
ENSG00000259030	-1.73223	0.000121232	FPGT-TNNI3K	FPGT-TNNI3K readthrough [Source:HGNC Symbol;Acc:42952]
ENSG00000119922	-2.82399	0.000123387	IFIT2	interferon-induced protein with tetratricopeptide repeats 2 [Source:HGNC Symbol;Acc:5409]
ENSG00000140557	2.06714	0.000124976	ST8SIA2	ST8 alpha-N-acetyl-neuraminide alpha-2,8-sialyltransferase 2 [Source:HGNC Symbol;Acc:10870]
ENSG00000103319	-1.84203	0.000126533	EEF2K	eukaryotic elongation factor-2 kinase [Source:HGNC Symbol;Acc:24615]
ENSG00000197381	-1.50854	0.000129138	ADARB1	adenosine deaminase, RNA-specific, B1 [Source:HGNC Symbol;Acc:226]
ENSG00000144810	1.71147	0.000129572	COL8A1	collagen, type VIII, alpha 1 [Source:HGNC Symbol;Acc:2215]
ENSG00000142733	-1.76765	0.000129705	MAP3K6	mitogen-activated protein kinase kinase kinase 6 [Source:HGNC Symbol;Acc:6858]
ENSG00000100095	5.96759	0.000130344	SEZ6L	seizure related 6 homolog (mouse)-like [Source:HGNC Symbol;Acc:10763]
ENSG00000127083	3.01482	0.000130649	OMD	osteomodulin [Source:HGNC Symbol;Acc:8134]
ENSG00000109670	-1.64601	0.000130804	FBXW7	F-box and WD repeat domain containing 7, E3 ubiquitin protein ligase [Source:HGNC Symbol;Acc:16712]
ENSG00000198938	-1.68977	0.000131432	MT-CO3	mitochondrially encoded cytochrome c oxidase III [Source:HGNC Symbol;Acc:7422]
ENSG00000167549	-1.54009	0.000133457	CORO6	coronin 6 [Source:HGNC Symbol;Acc:21356]
ENSG00000137275	-1.49763	0.000134306	RIPK1	receptor (TNFRSF)-interacting serine-threonine kinase 1 [Source:HGNC Symbol;Acc:10019]
ENSG00000186310	3.0806	0.000138089	NAP1L3	nucleosome assembly protein 1-like 3 [Source:HGNC Symbol;Acc:7639]
ENSG00000143494	-3.76494	0.000139349	VASH2	vasohibin 2 [Source:HGNC Symbol;Acc:25723]
ENSG00000068079	-2.25656	0.000139388	IFI35	interferon-induced protein 35 [Source:HGNC Symbol;Acc:5399]
ENSG00000106483	4.16676	0.000140013	SFRP4	secreted frizzled-related protein 4 [Source:HGNC Symbol;Acc:10778]
ENSG00000163491	-1.82636	0.00014104	NEK10	NIMA-related kinase 10 [Source:HGNC Symbol;Acc:18592]
ENSG00000088986	1.44165	0.000144053	DYNLL1	dynein, light chain, LC8-type 1 [Source:HGNC Symbol;Acc:15476]
ENSG00000120820	1.79424	0.000146602	GLT8D2	glycosyltransferase 8 domain containing 2 [Source:HGNC Symbol;Acc:24890]
ENSG00000257315	-1.9171	0.000147604	ZBED6	zinc finger, BED-type containing 6 [Source:HGNC Symbol;Acc:33273]
ENSG00000130234	1.77382	0.000148656	ACE2	angiotensin I converting enzyme (peptidyl-dipeptidase A) 2 [Source:HGNC Symbol;Acc:13557]
ENSG00000148948	-2.431	0.000152275	LRRC4C	leucine rich repeat containing 4C [Source:HGNC Symbol;Acc:29317]
ENSG00000180730	8.36797	0.000154072	SHISA2	shisa homolog 2 (Xenopus laevis) [Source:HGNC Symbol;Acc:20366]
ENSG00000107165	1.94995	0.000154805	TYRP1	tyrosinase-related protein 1 [Source:HGNC Symbol;Acc:12450]
ENSG00000136870	-1.5855	0.000155123	ZNF189	zinc finger protein 189 [Source:HGNC Symbol;Acc:12980]
ENSG00000132326	-1.68206	0.000159873	PER2	period circadian clock 2 [Source:HGNC Symbol;Acc:8846]
ENSG00000243716	-1.76177	0.000161426	NPIPL3	Putative NPIP-like protein LOC100132247 [Source:UniProtKB/Swiss-Prot;Acc:A8MRT5]
ENSG00000114054	1.58875	0.000161961	PCCB	propionyl CoA carboxylase, beta polypeptide [Source:HGNC Symbol;Acc:8654]
ENSG00000171766	2.09522	0.000164919	GATM	glycine amidinotransferase (L-arginine:glycine amidinotransferase) [Source:HGNC Symbol;Acc:4175]
ENSG00000108342	-5.76738	0.000164921	CSF3	colony stimulating factor 3 (granulocyte) [Source:HGNC Symbol;Acc:2438]
ENSG00000131127	-1.91491	0.00016508	ZNF141	zinc finger protein 141 [Source:HGNC Symbol;Acc:12926]
ENSG00000155096	1.80575	0.000165159	AZIN1	antizyme inhibitor 1 [Source:HGNC Symbol;Acc:16432]
ENSG00000179542	4.10211	0.000169147	SLITRK4	SLIT and NTRK-like family, member 4 [Source:HGNC Symbol;Acc:23502]
ENSG00000055483	-1.47666	0.000176189	USP36	ubiquitin specific peptidase 36 [Source:HGNC Symbol;Acc:20062]
ENSG00000169992	-1.67321	0.000181956	NLGN2	neuroligin 2 [Source:HGNC Symbol;Acc:14290]
ENSG00000168884	-1.68293	0.000183667	TNIP2	TNFAIP3 interacting protein 2 [Source:HGNC Symbol;Acc:19118]
ENSG00000183837	-2.16668	0.000187198	PNMA3	paraneoplastic Ma antigen 3 [Source:HGNC Symbol;Acc:18742]
ENSG00000127540	1.62824	0.000187581	UQCR11	ubiquinol-cytochrome c reductase, complex III subunit XI [Source:HGNC Symbol;Acc:30862]
ENSG00000146674	1.8774	0.000189738	IGFBP3	insulin-like growth factor binding protein 3 [Source:HGNC Symbol;Acc:5472]
ENSG00000139329	3.17941	0.000192129	LUM	lumican [Source:HGNC Symbol;Acc:6724]
ENSG00000162494	6.91361	0.000197346	LRRC38	leucine rich repeat containing 38 [Source:HGNC Symbol;Acc:27005]
ENSG00000111860	-1.77235	0.000198202	CEP85L	centrosomal protein 85kDa-like [Source:HGNC Symbol;Acc:21638]
ENSG00000100836	-1.56452	0.000200675	PABPN1	poly(A) binding protein, nuclear 1 [Source:HGNC Symbol;Acc:8565]
ENSG00000156381	-1.45582	0.000202455	ANKRD9	ankyrin repeat domain 9 [Source:HGNC Symbol;Acc:20096]
ENSG00000185215	-1.92199	0.00020356	TNFAIP2	tumor necrosis factor, alpha-induced protein 2 [Source:HGNC Symbol;Acc:11895]
ENSG00000150628	8.17091	0.000206677	SPATA4	spermatogenesis associated 4 [Source:HGNC Symbol;Acc:17333]
ENSG00000101413	1.76721	0.000207205	RPRD1B	regulation of nuclear pre-mRNA domain containing 1B [Source:HGNC Symbol;Acc:16209]
ENSG00000154556	1.67911	0.000209308	SORBS2	sorbin and SH3 domain containing 2 [Source:HGNC Symbol;Acc:24098]
ENSG00000256223	-1.6987	0.000211565	ZNF10	zinc finger protein 10 [Source:HGNC Symbol;Acc:12879]
ENSG00000186714	-4.26074	0.000212529	CCDC73	coiled-coil domain containing 73 [Source:HGNC Symbol;Acc:23261]
ENSG00000174348	2.23792	0.000216454	PODN	podocan [Source:HGNC Symbol;Acc:23174]
ENSG00000121064	-1.99926	0.000217159	SCPEP1	serine carboxypeptidase 1 [Source:HGNC Symbol;Acc:29507]
ENSG00000182197	1.62157	0.000218904	EXT1	exostosin 1 [Source:HGNC Symbol;Acc:3512]
ENSG00000176971	2.1574	0.000223713	FIBIN	fin bud initiation factor homolog (zebrafish) [Source:HGNC Symbol;Acc:33747]
ENSG00000144619	2.95786	0.000226443	CNTN4	contactin 4 [Source:HGNC Symbol;Acc:2174]
ENSG00000225399	2.52434	0.000227784	RP11-3B7.1	Uncharacterized protein [Source:UniProtKB/TrEMBL;Acc:E9PE83]
ENSG00000109472	1.5885	0.000227861	CPE	carboxypeptidase E [Source:HGNC Symbol;Acc:2303]
ENSG00000154553	2.45601	0.000230009	PDLIM3	PDZ and LIM domain 3 [Source:HGNC Symbol;Acc:20767]
ENSG00000186335	-3.65086	0.000230776	SLC36A2	solute carrier family 36 (proton/amino acid symporter), member 2 [Source:HGNC Symbol;Acc:18762]
ENSG00000197912	-1.46089	0.00023394	SPG7	spastic paraplegia 7 (pure and complicated autosomal recessive) [Source:HGNC Symbol;Acc:11237]
ENSG00000148677	1.72987	0.000236589	ANKRD1	ankyrin repeat domain 1 (cardiac muscle) [Source:HGNC Symbol;Acc:15819]
ENSG00000157216	-1.60533	0.000237546	SSBP3	single stranded DNA binding protein 3 [Source:HGNC Symbol;Acc:15674]
ENSG00000132522	-1.4705	0.000238047	GPS2	G protein pathway suppressor 2 [Source:HGNC Symbol;Acc:4550]
ENSG00000025772	1.63579	0.000238175	TOMM34	translocase of outer mitochondrial membrane 34 [Source:HGNC Symbol;Acc:15746]
ENSG00000021355	-1.61779	0.000238794	SERPINB1	serpin peptidase inhibitor, clade B (ovalbumin), member 1 [Source:HGNC Symbol;Acc:3311]
ENSG00000112210	1.77025	0.000239609	RAB23	RAB23, member RAS oncogene family [Source:HGNC Symbol;Acc:14263]
ENSG00000197616	-2.87297	0.000241639	MYH6	myosin, heavy chain 6, cardiac muscle, alpha [Source:HGNC Symbol;Acc:7576]
ENSG00000198881	-2.60137	0.000246448	ASB12	ankyrin repeat and SOCS box containing 12 [Source:HGNC Symbol;Acc:19763]
ENSG00000145244	-3.22316	0.000247252	CORIN	corin, serine peptidase [Source:HGNC Symbol;Acc:19012]
ENSG00000150281	2.01629	0.000249937	CTF1	cardiotrophin 1 [Source:HGNC Symbol;Acc:2499]
ENSG00000157601	-1.80483	0.000251461	MX1	myxovirus (influenza virus) resistance 1, interferon-inducible protein p78 (mouse) [Source:HGNC Symbol;Acc:7532]
ENSG00000064666	-1.69274	0.000260172	CNN2	calponin 2 [Source:HGNC Symbol;Acc:2156]
ENSG00000011243	-1.44481	0.00026053	AKAP8L	A kinase (PRKA) anchor protein 8-like [Source:HGNC Symbol;Acc:29857]
ENSG00000213928	-2.38052	0.000264259	IRF9	interferon regulatory factor 9 [Source:HGNC Symbol;Acc:6131]
ENSG00000105655	-1.48325	0.000267529	ISYNA1	inositol-3-phosphate synthase 1 [Source:HGNC Symbol;Acc:29821]
ENSG00000135116	6.8559	0.000268809	HRK	harakiri, BCL2 interacting protein (contains only BH3 domain) [Source:HGNC Symbol;Acc:5185]
ENSG00000166317	1.95823	0.000268836	SYNPO2L	synaptopodin 2-like [Source:HGNC Symbol;Acc:23532]
ENSG00000139117	-1.8173	0.000275588	CPNE8	copine VIII [Source:HGNC Symbol;Acc:23498]
ENSG00000171462	3.33385	0.00027639	DLK2	delta-like 2 homolog (Drosophila) [Source:HGNC Symbol;Acc:21113]
ENSG00000170906	-1.53192	0.000277552	NDUFA3	NADH dehydrogenase (ubiquinone) 1 alpha subcomplex, 3, 9kDa [Source:HGNC Symbol;Acc:7686]
ENSG00000114988	1.51068	0.000277818	LMAN2L	lectin, mannose-binding 2-like [Source:HGNC Symbol;Acc:19263]
ENSG00000178623	-2.59084	0.000279595	GPR35	G protein-coupled receptor 35 [Source:HGNC Symbol;Acc:4492]
ENSG00000165724	-1.72625	0.000279735	ZMYND19	zinc finger, MYND-type containing 19 [Source:HGNC Symbol;Acc:21146]
ENSG00000117090	-4.04187	0.000283278	SLAMF1	signaling lymphocytic activation molecule family member 1 [Source:HGNC Symbol;Acc:10903]
ENSG00000008083	-1.5698	0.000290464	JARID2	jumonji, AT rich interactive domain 2 [Source:HGNC Symbol;Acc:6196]
ENSG00000181350	26.1881	0.000293289	FAM211A	family with sequence similarity 211, member A [Source:HGNC Symbol;Acc:32403]
ENSG00000166106	-1.74943	0.000298505	ADAMTS15	ADAM metallopeptidase with thrombospondin type 1 motif, 15 [Source:HGNC Symbol;Acc:16305]
ENSG00000115828	3.26888	0.000300935	QPCT	glutaminyl-peptide cyclotransferase [Source:HGNC Symbol;Acc:9753]
ENSG00000144655	-1.892	0.000302536	CSRNP1	cysteine-serine-rich nuclear protein 1 [Source:HGNC Symbol;Acc:14300]
ENSG00000005187	2.22364	0.000304045	ACSM3	acyl-CoA synthetase medium-chain family member 3 [Source:HGNC Symbol;Acc:10522]
ENSG00000126838	-2.0257	0.000304621	PZP	pregnancy-zone protein [Source:HGNC Symbol;Acc:9750]
ENSG00000140511	-2.46144	0.000305783	HAPLN3	hyaluronan and proteoglycan link protein 3 [Source:HGNC Symbol;Acc:21446]
ENSG00000174527	-4.01807	0.000309127	MYO1H	myosin IH [Source:HGNC Symbol;Acc:13879]
ENSG00000110060	-1.7851	0.000312333	PUS3	pseudouridylate synthase 3 [Source:HGNC Symbol;Acc:25461]
ENSG00000140464	-1.62756	0.000313679	PML	promyelocytic leukemia [Source:HGNC Symbol;Acc:9113]
ENSG00000107623	22.5279	0.000314494	GDF10	growth differentiation factor 10 [Source:HGNC Symbol;Acc:4215]
ENSG00000198604	-1.73593	0.000317688	BAZ1A	bromodomain adjacent to zinc finger domain, 1A [Source:HGNC Symbol;Acc:960]
ENSG00000091879	-2.21346	0.000319634	ANGPT2	angiopoietin 2 [Source:HGNC Symbol;Acc:485]
ENSG00000212123	-2.0967	0.000319763	PRR22	proline rich 22 [Source:HGNC Symbol;Acc:28354]
ENSG00000143324	1.76274	0.000322356	XPR1	xenotropic and polytropic retrovirus receptor 1 [Source:HGNC Symbol;Acc:12827]
ENSG00000100312	-3.75675	0.000324411	ACR	acrosin [Source:HGNC Symbol;Acc:126]
ENSG00000136928	-3.04682	0.000325856	GABBR2	gamma-aminobutyric acid (GABA) B receptor, 2 [Source:HGNC Symbol;Acc:4507]
ENSG00000223547	1.66404	0.000326868	ZNF844	zinc finger protein 844 [Source:HGNC Symbol;Acc:25932]
ENSG00000106366	-5.46325	0.000329317	SERPINE1	serpin peptidase inhibitor, clade E (nexin, plasminogen activator inhibitor type 1), member 1 [Source:HGNC Symbol;Acc:8583]
ENSG00000180616	-3.68761	0.000331027	SSTR2	somatostatin receptor 2 [Source:HGNC Symbol;Acc:11331]
ENSG00000100591	1.3749	0.000331864	AHSA1	AHA1, activator of heat shock 90kDa protein ATPase homolog 1 (yeast) [Source:HGNC Symbol;Acc:1189]
ENSG00000204264	-2.10645	0.000332639	PSMB8	proteasome (prosome, macropain) subunit, beta type, 8 (large multifunctional peptidase 7) [Source:HGNC Symbol;Acc:9545]
ENSG00000156885	-1.58668	0.000338582	COX6A2	cytochrome c oxidase subunit VIa polypeptide 2 [Source:HGNC Symbol;Acc:2279]
ENSG00000174938	4.0715	0.000339114	SEZ6L2	seizure related 6 homolog (mouse)-like 2 [Source:HGNC Symbol;Acc:30844]
ENSG00000164879	3.71464	0.000345969	CA3	carbonic anhydrase III, muscle specific [Source:HGNC Symbol;Acc:1374]
ENSG00000164530	2.56832	0.0003499	PI16	peptidase inhibitor 16 [Source:HGNC Symbol;Acc:21245]
ENSG00000011105	1.69748	0.000351153	TSPAN9	tetraspanin 9 [Source:HGNC Symbol;Acc:21640]
ENSG00000116741	-1.71089	0.000352468	RGS2	regulator of G-protein signaling 2, 24kDa [Source:HGNC Symbol;Acc:9998]
ENSG00000147421	-1.73321	0.00035303	HMBOX1	homeobox containing 1 [Source:HGNC Symbol;Acc:26137]
ENSG00000104218	-1.48057	0.000355522	CSPP1	centrosome and spindle pole associated protein 1 [Source:HGNC Symbol;Acc:26193]
ENSG00000049323	1.67324	0.00036484	LTBP1	latent transforming growth factor beta binding protein 1 [Source:HGNC Symbol;Acc:6714]
ENSG00000187840	-1.74776	0.000367258	EIF4EBP1	eukaryotic translation initiation factor 4E binding protein 1 [Source:HGNC Symbol;Acc:3288]
ENSG00000078328	-1.61435	0.000367333	RBFOX1	RNA binding protein, fox-1 homolog (C. elegans) 1 [Source:HGNC Symbol;Acc:18222]
ENSG00000167971	-2.05623	0.000371148	CASKIN1	CASK interacting protein 1 [Source:HGNC Symbol;Acc:20879]
ENSG00000136444	-1.50693	0.000371368	RSAD1	radical S-adenosyl methionine domain containing 1 [Source:HGNC Symbol;Acc:25634]
ENSG00000183657	-2.86417	0.000372405	PP13439	0
ENSG00000256222	-2.09656	0.000373278	MTRNR2L3	MT-RNR2-like 3 [Source:HGNC Symbol;Acc:37157]
ENSG00000138433	-1.59696	0.000373715	CIR1	corepressor interacting with RBPJ, 1 [Source:HGNC Symbol;Acc:24217]
ENSG00000071794	1.54252	0.000377512	HLTF	helicase-like transcription factor [Source:HGNC Symbol;Acc:11099]
ENSG00000240654	4.2267	0.000377871	C1QTNF9	C1q and tumor necrosis factor related protein 9 [Source:HGNC Symbol;Acc:28732]
ENSG00000073008	-1.75586	0.000378814	PVR	poliovirus receptor [Source:HGNC Symbol;Acc:9705]
ENSG00000198846	-5.12219	0.000384812	TOX	thymocyte selection-associated high mobility group box [Source:HGNC Symbol;Acc:18988]
ENSG00000145708	3.43295	0.000384888	CRHBP	corticotropin releasing hormone binding protein [Source:HGNC Symbol;Acc:2356]
ENSG00000108932	6.87994	0.000397539	SLC16A6	solute carrier family 16, member 6 (monocarboxylic acid transporter 7) [Source:HGNC Symbol;Acc:10927]
ENSG00000064687	-2.00134	0.00040865	ABCA7	ATP-binding cassette, sub-family A (ABC1), member 7 [Source:HGNC Symbol;Acc:37]
ENSG00000180525	-2.21217	0.000409454	PRR26	proline rich 26 [Source:HGNC Symbol;Acc:30724]
ENSG00000115919	-4.17641	0.000412536	KYNU	kynureninase [Source:HGNC Symbol;Acc:6469]
ENSG00000105705	-1.42856	0.000415027	SUGP1	SURP and G patch domain containing 1 [Source:HGNC Symbol;Acc:18643]
ENSG00000166033	1.58793	0.000416665	HTRA1	HtrA serine peptidase 1 [Source:HGNC Symbol;Acc:9476]
ENSG00000163638	-1.71251	0.000416682	ADAMTS9	ADAM metallopeptidase with thrombospondin type 1 motif, 9 [Source:HGNC Symbol;Acc:13202]
ENSG00000068366	1.58499	0.000420518	ACSL4	acyl-CoA synthetase long-chain family member 4 [Source:HGNC Symbol;Acc:3571]
ENSG00000156471	-1.73416	0.000421021	PTDSS1	phosphatidylserine synthase 1 [Source:HGNC Symbol;Acc:9587]
ENSG00000248485	-3.96987	0.000422062	PCP4L1	Purkinje cell protein 4 like 1 [Source:HGNC Symbol;Acc:20448]
ENSG00000006016	2.05111	0.000424425	CRLF1	cytokine receptor-like factor 1 [Source:HGNC Symbol;Acc:2364]
ENSG00000205111	-5.51099	0.000427443	CDKL4	cyclin-dependent kinase-like 4 [Source:HGNC Symbol;Acc:19287]
ENSG00000214706	-1.41777	0.000429541	IFRD2	interferon-related developmental regulator 2 [Source:HGNC Symbol;Acc:5457]
ENSG00000089101	1.78911	0.000429783	C20orf26	chromosome 20 open reading frame 26 [Source:HGNC Symbol;Acc:15872]
ENSG00000139910	-1.60746	0.000431621	NOVA1	neuro-oncological ventral antigen 1 [Source:HGNC Symbol;Acc:7886]
ENSG00000134470	-2.52848	0.000432578	IL15RA	interleukin 15 receptor, alpha [Source:HGNC Symbol;Acc:5978]
ENSG00000166987	-1.50544	0.000438745	MBD6	methyl-CpG binding domain protein 6 [Source:HGNC Symbol;Acc:20445]
ENSG00000179862	-1.58825	0.000447835	CITED4	Cbp/p300-interacting transactivator, with Glu/Asp-rich carboxy-terminal domain, 4 [Source:HGNC Symbol;Acc:18696]
ENSG00000145050	1.585	0.00045298	MANF	mesencephalic astrocyte-derived neurotrophic factor [Source:HGNC Symbol;Acc:15461]
ENSG00000196547	-1.43088	0.000457651	MAN2A2	mannosidase, alpha, class 2A, member 2 [Source:HGNC Symbol;Acc:6825]
ENSG00000163795	-1.50276	0.000464164	ZNF513	zinc finger protein 513 [Source:HGNC Symbol;Acc:26498]
ENSG00000156500	-1.81104	0.000465977	FAM122C	family with sequence similarity 122C [Source:HGNC Symbol;Acc:25202]
ENSG00000197977	-1.94814	0.000468271	ELOVL2	ELOVL fatty acid elongase 2 [Source:HGNC Symbol;Acc:14416]
ENSG00000197208	-2.25008	0.000469499	SLC22A4	solute carrier family 22 (organic cation/ergothioneine transporter), member 4 [Source:HGNC Symbol;Acc:10968]
ENSG00000141574	-4.5723	0.000472623	SECTM1	secreted and transmembrane 1 [Source:HGNC Symbol;Acc:10707]
ENSG00000149300	-2.38974	0.0004737	C11orf52	chromosome 11 open reading frame 52 [Source:HGNC Symbol;Acc:30531]
ENSG00000172183	-2.5327	0.000475409	ISG20	interferon stimulated exonuclease gene 20kDa [Source:HGNC Symbol;Acc:6130]
ENSG00000168267	-5.73792	0.00048038	PTF1A	pancreas specific transcription factor, 1a [Source:HGNC Symbol;Acc:23734]
ENSG00000254349	-6.98151	0.000482573	RP11-758M4.1	Uncharacterized protein [Source:UniProtKB/TrEMBL;Acc:E5RIT5]
ENSG00000137941	2.66881	0.000482873	TTLL7	tubulin tyrosine ligase-like family, member 7 [Source:HGNC Symbol;Acc:26242]
ENSG00000130723	-1.4255	0.000489077	PRRC2B	proline-rich coiled-coil 2B [Source:HGNC Symbol;Acc:28121]
ENSG00000154096	2.44497	0.000493132	THY1	Thy-1 cell surface antigen [Source:HGNC Symbol;Acc:11801]
ENSG00000178537	1.90952	0.00050281	SLC25A20	solute carrier family 25 (carnitine/acylcarnitine translocase), member 20 [Source:HGNC Symbol;Acc:1421]
ENSG00000012223	-1.96947	0.000513003	LTF	lactotransferrin [Source:HGNC Symbol;Acc:6720]
ENSG00000070540	1.49221	0.000518942	WIPI1	WD repeat domain, phosphoinositide interacting 1 [Source:HGNC Symbol;Acc:25471]
ENSG00000128272	-1.51141	0.000522826	ATF4	activating transcription factor 4 (tax-responsive enhancer element B67) [Source:HGNC Symbol;Acc:786]
ENSG00000134294	-1.50978	0.000525656	SLC38A2	solute carrier family 38, member 2 [Source:HGNC Symbol;Acc:13448]
ENSG00000205220	-1.6527	0.000525828	PSMB10	proteasome (prosome, macropain) subunit, beta type, 10 [Source:HGNC Symbol;Acc:9538]
ENSG00000162490	-3.38791	0.000530745	DRAXIN	dorsal inhibitory axon guidance protein [Source:HGNC Symbol;Acc:25054]
ENSG00000187608	-1.98817	0.000538878	ISG15	ISG15 ubiquitin-like modifier [Source:HGNC Symbol;Acc:4053]
ENSG00000076706	2.09948	0.00053912	MCAM	melanoma cell adhesion molecule [Source:HGNC Symbol;Acc:6934]
ENSG00000111641	-1.54346	0.000547823	NOP2	NOP2 nucleolar protein [Source:HGNC Symbol;Acc:7867]
ENSG00000106100	-1.67084	0.000549021	NOD1	nucleotide-binding oligomerization domain containing 1 [Source:HGNC Symbol;Acc:16390]
ENSG00000155287	-1.53943	0.000554402	SLC25A28	solute carrier family 25 (mitochondrial iron transporter), member 28 [Source:HGNC Symbol;Acc:23472]
ENSG00000089225	-1.4491	0.000554726	TBX5	T-box 5 [Source:HGNC Symbol;Acc:11604]
ENSG00000198786	-1.64122	0.000555354	MT-ND5	mitochondrially encoded NADH dehydrogenase 5 [Source:HGNC Symbol;Acc:7461]
ENSG00000165102	-1.41426	0.000557979	HGSNAT	heparan-alpha-glucosaminide N-acetyltransferase [Source:HGNC Symbol;Acc:26527]
ENSG00000111331	-1.97204	0.000561826	OAS3	2'-5'-oligoadenylate synthetase 3, 100kDa [Source:HGNC Symbol;Acc:8088]
ENSG00000169302	2.47552	0.000562423	STK32A	serine/threonine kinase 32A [Source:HGNC Symbol;Acc:28317]
ENSG00000079337	-1.75046	0.000577333	RAPGEF3	Rap guanine nucleotide exchange factor (GEF) 3 [Source:HGNC Symbol;Acc:16629]
ENSG00000243927	-1.81543	0.000577452	MRPS6	mitochondrial ribosomal protein S6 [Source:HGNC Symbol;Acc:14051]
ENSG00000147162	1.4047	0.000580597	OGT	O-linked N-acetylglucosamine (GlcNAc) transferase [Source:HGNC Symbol;Acc:8127]
ENSG00000139044	-1.83116	0.000585725	B4GALNT3	beta-1,4-N-acetyl-galactosaminyl transferase 3 [Source:HGNC Symbol;Acc:24137]
ENSG00000165694	-4.47565	0.000588688	FRMD7	FERM domain containing 7 [Source:HGNC Symbol;Acc:8079]
ENSG00000050165	1.46356	0.000589458	DKK3	dickkopf 3 homolog (Xenopus laevis) [Source:HGNC Symbol;Acc:2893]
ENSG00000170820	-7.15768	0.000602267	FSHR	follicle stimulating hormone receptor [Source:HGNC Symbol;Acc:3969]
ENSG00000155657	-1.43575	0.000607336	TTN	titin [Source:HGNC Symbol;Acc:12403]
ENSG00000157150	2.44376	0.000607521	TIMP4	TIMP metallopeptidase inhibitor 4 [Source:HGNC Symbol;Acc:11823]
ENSG00000205403	-1.79538	0.000608732	CFI	complement factor I [Source:HGNC Symbol;Acc:5394]
ENSG00000213213	-1.92562	0.000613256	KIAA1984	KIAA1984 [Source:HGNC Symbol;Acc:28236]
ENSG00000135899	-1.91808	0.000614204	SP110	SP110 nuclear body protein [Source:HGNC Symbol;Acc:5401]
ENSG00000184185	-1.59201	0.00061695	KCNJ12	potassium inwardly-rectifying channel, subfamily J, member 12 [Source:HGNC Symbol;Acc:6258]
ENSG00000169851	-1.58749	0.000627435	PCDH7	protocadherin 7 [Source:HGNC Symbol;Acc:8659]
ENSG00000170525	-1.96049	0.000627442	PFKFB3	6-phosphofructo-2-kinase/fructose-2,6-biphosphatase 3 [Source:HGNC Symbol;Acc:8874]
ENSG00000101224	-1.77675	0.000633027	CDC25B	cell division cycle 25B [Source:HGNC Symbol;Acc:1726]
ENSG00000049883	1.81608	0.000637071	PTCD2	pentatricopeptide repeat domain 2 [Source:HGNC Symbol;Acc:25734]
ENSG00000122679	-1.75926	0.000638925	RAMP3	receptor (G protein-coupled) activity modifying protein 3 [Source:HGNC Symbol;Acc:9845]
ENSG00000112787	-1.36558	0.000639155	FBRSL1	fibrosin-like 1 [Source:HGNC Symbol;Acc:29308]
ENSG00000204323	-1.90038	0.000644793	SMIM5	small integral membrane protein 5 [Source:HGNC Symbol;Acc:40030]
ENSG00000159200	-1.5982	0.000646068	RCAN1	regulator of calcineurin 1 [Source:HGNC Symbol;Acc:3040]
ENSG00000103021	2.17236	0.000654141	CCDC113	coiled-coil domain containing 113 [Source:HGNC Symbol;Acc:25002]
ENSG00000174407	-1.53529	0.000655907	C20orf166	chromosome 20 open reading frame 166 [Source:HGNC Symbol;Acc:16159]
ENSG00000153162	2.24615	0.000656102	BMP6	bone morphogenetic protein 6 [Source:HGNC Symbol;Acc:1073]
ENSG00000077274	5.64086	0.000663438	CAPN6	calpain 6 [Source:HGNC Symbol;Acc:1483]
ENSG00000167702	-1.6711	0.000669822	KIFC2	kinesin family member C2 [Source:HGNC Symbol;Acc:29530]
ENSG00000168569	-1.39588	0.000674855	TMEM223	transmembrane protein 223 [Source:HGNC Symbol;Acc:28464]
ENSG00000133110	3.81562	0.000679324	POSTN	periostin, osteoblast specific factor [Source:HGNC Symbol;Acc:16953]
ENSG00000168993	-1.83946	0.000680303	CPLX1	complexin 1 [Source:HGNC Symbol;Acc:2309]
ENSG00000138758	1.64541	0.000698917	SEPT11	septin 11 [Source:HGNC Symbol;Acc:25589]
ENSG00000116874	1.74085	0.000698999	WARS2	tryptophanyl tRNA synthetase 2, mitochondrial [Source:HGNC Symbol;Acc:12730]
ENSG00000143458	1.61413	0.000701212	GABPB2	GA binding protein transcription factor, beta subunit 2 [Source:HGNC Symbol;Acc:28441]
ENSG00000147588	-2.75663	0.000709323	PMP2	peripheral myelin protein 2 [Source:HGNC Symbol;Acc:9117]
ENSG00000205502	-2.42338	0.00071186	C2CD4B	C2 calcium-dependent domain containing 4B [Source:HGNC Symbol;Acc:33628]
ENSG00000171953	1.49645	0.000712727	ATPAF2	ATP synthase mitochondrial F1 complex assembly factor 2 [Source:HGNC Symbol;Acc:18802]
ENSG00000170323	1.33002	0.000716864	FABP4	fatty acid binding protein 4, adipocyte [Source:HGNC Symbol;Acc:3559]
ENSG00000179941	1.51221	0.000718114	BBS10	Bardet-Biedl syndrome 10 [Source:HGNC Symbol;Acc:26291]
ENSG00000189221	1.61302	0.000721265	MAOA	monoamine oxidase A [Source:HGNC Symbol;Acc:6833]
ENSG00000179583	-2.88799	0.000722193	CIITA	class II, major histocompatibility complex, transactivator [Source:HGNC Symbol;Acc:7067]
ENSG00000145824	-2.36875	0.000723472	CXCL14	chemokine (C-X-C motif) ligand 14 [Source:HGNC Symbol;Acc:10640]
ENSG00000135048	-1.83985	0.000728303	TMEM2	transmembrane protein 2 [Source:HGNC Symbol;Acc:11869]
ENSG00000082556	-4.01807	0.000728724	OPRK1	opioid receptor, kappa 1 [Source:HGNC Symbol;Acc:8154]
ENSG00000143416	-1.43016	0.000735519	SELENBP1	selenium binding protein 1 [Source:HGNC Symbol;Acc:10719]
ENSG00000146592	2.04935	0.000735622	CREB5	cAMP responsive element binding protein 5 [Source:HGNC Symbol;Acc:16844]
ENSG00000152137	1.50183	0.000736519	HSPB8	heat shock 22kDa protein 8 [Source:HGNC Symbol;Acc:30171]
ENSG00000154760	-2.69961	0.000738124	SLFN13	schlafen family member 13 [Source:HGNC Symbol;Acc:26481]
ENSG00000068976	-1.38747	0.000742385	PYGM	phosphorylase, glycogen, muscle [Source:HGNC Symbol;Acc:9726]
ENSG00000141086	-1.95761	0.000744228	CTRL	chymotrypsin-like [Source:HGNC Symbol;Acc:2524]
ENSG00000196549	3.0428	0.000748407	MME	membrane metallo-endopeptidase [Source:HGNC Symbol;Acc:7154]
ENSG00000126785	-1.56294	0.000755729	RHOJ	ras homolog family member J [Source:HGNC Symbol;Acc:688]
ENSG00000141441	-1.68781	0.000766309	GAREM	GRB2 associated, regulator of MAPK1 [Source:HGNC Symbol;Acc:26136]
ENSG00000198026	-1.4355	0.00076947	ZNF335	zinc finger protein 335 [Source:HGNC Symbol;Acc:15807]
ENSG00000255823	-1.59298	0.000773527	MTRNR2L8	MT-RNR2-like 8 [Source:HGNC Symbol;Acc:37165]
ENSG00000158716	-1.76379	0.000776305	DUSP23	dual specificity phosphatase 23 [Source:HGNC Symbol;Acc:21480]
ENSG00000069702	-1.67495	0.000783474	TGFBR3	transforming growth factor, beta receptor III [Source:HGNC Symbol;Acc:11774]
ENSG00000009844	1.49162	0.000797378	VTA1	Vps20-associated 1 homolog (S. cerevisiae) [Source:HGNC Symbol;Acc:20954]
ENSG00000137821	1.73189	0.000797756	LRRC49	leucine rich repeat containing 49 [Source:HGNC Symbol;Acc:25965]
ENSG00000182463	-1.73733	0.000802382	TSHZ2	teashirt zinc finger homeobox 2 [Source:HGNC Symbol;Acc:13010]
ENSG00000203950	-1.40465	0.00080434	FAM127B	family with sequence similarity 127, member B [Source:HGNC Symbol;Acc:24514]
ENSG00000076826	-2.87683	0.000806253	CAMSAP3	calmodulin regulated spectrin-associated protein family, member 3 [Source:HGNC Symbol;Acc:29307]
ENSG00000164543	2.38161	0.000809677	STK17A	serine/threonine kinase 17a [Source:HGNC Symbol;Acc:11395]
ENSG00000123243	1.99612	0.000816287	ITIH5	inter-alpha-trypsin inhibitor heavy chain family, member 5 [Source:HGNC Symbol;Acc:21449]
ENSG00000254636	5.41365	0.000816403	ARMS2	age-related maculopathy susceptibility 2 [Source:HGNC Symbol;Acc:32685]
ENSG00000170315	1.40954	0.000818207	UBB	ubiquitin B [Source:HGNC Symbol;Acc:12463]
ENSG00000116396	1.75287	0.000819122	KCNC4	potassium voltage-gated channel, Shaw-related subfamily, member 4 [Source:HGNC Symbol;Acc:6236]
ENSG00000167552	1.55609	0.00082326	TUBA1A	tubulin, alpha 1a [Source:HGNC Symbol;Acc:20766]
ENSG00000225526	4.62331	0.000831804	C3orf83	chromosome 3 open reading frame 83 [Source:HGNC Symbol;Acc:40375]
ENSG00000163132	-1.75535	0.000840081	MSX1	msh homeobox 1 [Source:HGNC Symbol;Acc:7391]
ENSG00000006074	10.4893	0.00084358	CCL18	chemokine (C-C motif) ligand 18 (pulmonary and activation-regulated) [Source:HGNC Symbol;Acc:10616]
ENSG00000185885	-1.96875	0.000845988	IFITM1	interferon induced transmembrane protein 1 [Source:HGNC Symbol;Acc:5412]
ENSG00000204592	-1.60696	0.000855209	HLA-E	major histocompatibility complex, class I, E [Source:HGNC Symbol;Acc:4962]
ENSG00000139722	-1.42142	0.000855754	VPS37B	vacuolar protein sorting 37 homolog B (S. cerevisiae) [Source:HGNC Symbol;Acc:25754]
ENSG00000104974	-6.1255	0.000857433	LILRA1	leukocyte immunoglobulin-like receptor, subfamily A (with TM domain), member 1 [Source:HGNC Symbol;Acc:6602]
ENSG00000143632	2.23454	0.000857845	ACTA1	actin, alpha 1, skeletal muscle [Source:HGNC Symbol;Acc:129]
ENSG00000198064	-1.50494	0.000858838	NPIPL3	Putative NPIP-like protein LOC613037 [Source:UniProtKB/Swiss-Prot;Acc:A6NJU9]
ENSG00000182175	-1.76082	0.000862084	RGMA	RGM domain family, member A [Source:HGNC Symbol;Acc:30308]
ENSG00000171817	-1.5592	0.000865245	ZNF540	zinc finger protein 540 [Source:HGNC Symbol;Acc:25331]
ENSG00000166261	-1.51428	0.000866032	ZNF202	zinc finger protein 202 [Source:HGNC Symbol;Acc:12994]
ENSG00000147434	-6.21117	0.00087197	CHRNA6	cholinergic receptor, nicotinic, alpha 6 (neuronal) [Source:HGNC Symbol;Acc:15963]
ENSG00000163840	-2.64575	0.000880513	DTX3L	deltex 3-like (Drosophila) [Source:HGNC Symbol;Acc:30323]
ENSG00000121316	1.4642	0.000883021	PLBD1	phospholipase B domain containing 1 [Source:HGNC Symbol;Acc:26215]
ENSG00000179388	-2.09783	0.000885936	EGR3	early growth response 3 [Source:HGNC Symbol;Acc:3240]
ENSG00000135218	1.51935	0.000888329	CD36	CD36 molecule (thrombospondin receptor) [Source:HGNC Symbol;Acc:1663]
ENSG00000118298	-3.0509	0.000890837	CA14	carbonic anhydrase XIV [Source:HGNC Symbol;Acc:1372]
ENSG00000087884	-1.43752	0.000897203	AAMDC	adipogenesis associated, Mth938 domain containing [Source:HGNC Symbol;Acc:30205]
ENSG00000137193	-1.80227	0.000898132	PIM1	pim-1 oncogene [Source:HGNC Symbol;Acc:8986]
ENSG00000077152	1.83671	0.000926212	UBE2T	ubiquitin-conjugating enzyme E2T (putative) [Source:HGNC Symbol;Acc:25009]
ENSG00000135919	1.64802	0.000927689	SERPINE2	serpin peptidase inhibitor, clade E (nexin, plasminogen activator inhibitor type 1), member 2 [Source:HGNC Symbol;Acc:8951]
ENSG00000164707	-2.47223	0.000931973	SLC13A4	solute carrier family 13 (sodium/sulfate symporters), member 4 [Source:HGNC Symbol;Acc:15827]
ENSG00000178761	-1.36618	0.000940635	FAM219B	family with sequence similarity 219, member B [Source:HGNC Symbol;Acc:24695]
ENSG00000159459	1.52556	0.000942328	UBR1	ubiquitin protein ligase E3 component n-recognin 1 [Source:HGNC Symbol;Acc:16808]
ENSG00000173267	-1.61606	0.000946161	SNCG	synuclein, gamma (breast cancer-specific protein 1) [Source:HGNC Symbol;Acc:11141]
ENSG00000187123	-3.40525	0.000949835	LYPD6	LY6/PLAUR domain containing 6 [Source:HGNC Symbol;Acc:28751]
ENSG00000106823	1.86641	0.000954792	ECM2	extracellular matrix protein 2, female organ and adipocyte specific [Source:HGNC Symbol;Acc:3154]
ENSG00000107959	1.66384	0.000958011	PITRM1	pitrilysin metallopeptidase 1 [Source:HGNC Symbol;Acc:17663]
ENSG00000169248	-7.03557	0.000958037	CXCL11	chemokine (C-X-C motif) ligand 11 [Source:HGNC Symbol;Acc:10638]
ENSG00000067182	-1.59986	0.000960362	TNFRSF1A	tumor necrosis factor receptor superfamily, member 1A [Source:HGNC Symbol;Acc:11916]
ENSG00000177025	-1.5849	0.00096147	C19orf18	chromosome 19 open reading frame 18 [Source:HGNC Symbol;Acc:28642]
ENSG00000196796	-2.077	0.000963725	CTB-134H23.2	Uncharacterized protein [Source:UniProtKB/TrEMBL;Acc:I3L0F6]
ENSG00000044574	1.63081	0.000967881	HSPA5	heat shock 70kDa protein 5 (glucose-regulated protein, 78kDa) [Source:HGNC Symbol;Acc:5238]
ENSG00000166343	2.40322	0.000975221	MSS51	MSS51 mitochondrial translational activator [Source:HGNC Symbol;Acc:21000]
ENSG00000185499	-3.38707	0.000976404	MUC1	mucin 1, cell surface associated [Source:HGNC Symbol;Acc:7508]
ENSG00000125735	-5.07077	0.000978385	TNFSF14	tumor necrosis factor (ligand) superfamily, member 14 [Source:HGNC Symbol;Acc:11930]
ENSG00000182103	6.92286	0.000981028	FAM181B	family with sequence similarity 181, member B [Source:HGNC Symbol;Acc:28512]
ENSG00000082781	1.37577	0.0009829	ITGB5	integrin, beta 5 [Source:HGNC Symbol;Acc:6160]
ENSG00000163072	-1.5637	0.000992442	NOSTRIN	nitric oxide synthase trafficker [Source:HGNC Symbol;Acc:20203]
ENSG00000122884	1.7391	0.00099636	P4HA1	prolyl 4-hydroxylase, alpha polypeptide I [Source:HGNC Symbol;Acc:8546]
ENSG00000198805	-2.00245	0.000997545	PNP	purine nucleoside phosphorylase [Source:HGNC Symbol;Acc:7892]
ENSG00000105127	-1.44743	0.00100157	AKAP8	A kinase (PRKA) anchor protein 8 [Source:HGNC Symbol;Acc:378]
ENSG00000172724	-9.12627	0.00100181	CCL19	chemokine (C-C motif) ligand 19 [Source:HGNC Symbol;Acc:10617]
ENSG00000177414	-3.27622	0.00101467	UBE2U	ubiquitin-conjugating enzyme E2U (putative) [Source:HGNC Symbol;Acc:28559]
ENSG00000175155	1.55356	0.0010212	YPEL2	yippee-like 2 (Drosophila) [Source:HGNC Symbol;Acc:18326]
ENSG00000158483	3.34083	0.00102145	FAM86C1	family with sequence similarity 86, member C1 [Source:HGNC Symbol;Acc:25561]
ENSG00000197296	1.59166	0.00102315	FITM2	fat storage-inducing transmembrane protein 2 [Source:HGNC Symbol;Acc:16135]
ENSG00000118922	1.44677	0.0010258	KLF12	Kruppel-like factor 12 [Source:HGNC Symbol;Acc:6346]
ENSG00000111676	-1.44416	0.00102682	ATN1	atrophin 1 [Source:HGNC Symbol;Acc:3033]
ENSG00000166482	1.91545	0.00103043	MFAP4	microfibrillar-associated protein 4 [Source:HGNC Symbol;Acc:7035]
ENSG00000138658	-1.84682	0.00103168	C4orf21	chromosome 4 open reading frame 21 [Source:HGNC Symbol;Acc:25654]
ENSG00000197444	3.95561	0.00103542	OGDHL	oxoglutarate dehydrogenase-like [Source:HGNC Symbol;Acc:25590]
ENSG00000144677	-1.30804	0.00106148	CTDSPL	CTD (carboxy-terminal domain, RNA polymerase II, polypeptide A) small phosphatase-like [Source:HGNC Symbol;Acc:16890]
ENSG00000101825	2.0025	0.00107576	MXRA5	matrix-remodelling associated 5 [Source:HGNC Symbol;Acc:7539]
ENSG00000079432	-1.50577	0.00108643	CIC	capicua homolog (Drosophila) [Source:HGNC Symbol;Acc:14214]
ENSG00000106624	2.21922	0.00108749	AEBP1	AE binding protein 1 [Source:HGNC Symbol;Acc:303]
ENSG00000143776	-1.4305	0.00109026	CDC42BPA	CDC42 binding protein kinase alpha (DMPK-like) [Source:HGNC Symbol;Acc:1737]
ENSG00000177156	1.2905	0.00109192	TALDO1	transaldolase 1 [Source:HGNC Symbol;Acc:11559]
ENSG00000167680	-1.74082	0.00110106	SEMA6B	sema domain, transmembrane domain (TM), and cytoplasmic domain, (semaphorin) 6B [Source:HGNC Symbol;Acc:10739]
ENSG00000134882	1.52738	0.00110721	UBAC2	UBA domain containing 2 [Source:HGNC Symbol;Acc:20486]
ENSG00000204348	-1.46657	0.00112238	DOM3Z	dom-3 homolog Z (C. elegans) [Source:HGNC Symbol;Acc:2992]
ENSG00000106511	1.86274	0.00112564	MEOX2	mesenchyme homeobox 2 [Source:HGNC Symbol;Acc:7014]
ENSG00000173163	1.47841	0.00113727	COMMD1	copper metabolism (Murr1) domain containing 1 [Source:HGNC Symbol;Acc:23024]
ENSG00000177694	2.38456	0.00114131	NAALADL2	N-acetylated alpha-linked acidic dipeptidase-like 2 [Source:HGNC Symbol;Acc:23219]
ENSG00000151461	-1.41014	0.00115207	UPF2	UPF2 regulator of nonsense transcripts homolog (yeast) [Source:HGNC Symbol;Acc:17854]
ENSG00000167207	-3.063	0.00115315	NOD2	nucleotide-binding oligomerization domain containing 2 [Source:HGNC Symbol;Acc:5331]
ENSG00000093010	1.42618	0.00115958	COMT	catechol-O-methyltransferase [Source:HGNC Symbol;Acc:2228]
ENSG00000170271	1.42482	0.00116727	C5orf4	chromosome 5 open reading frame 4 [Source:HGNC Symbol;Acc:1334]
ENSG00000179218	1.42015	0.00117155	CALR	calreticulin [Source:HGNC Symbol;Acc:1455]
ENSG00000088247	-1.37805	0.00119667	KHSRP	KH-type splicing regulatory protein [Source:HGNC Symbol;Acc:6316]
ENSG00000113369	1.79438	0.00120587	ARRDC3	arrestin domain containing 3 [Source:HGNC Symbol;Acc:29263]
ENSG00000177000	-1.62861	0.00121689	MTHFR	methylenetetrahydrofolate reductase (NAD(P)H) [Source:HGNC Symbol;Acc:7436]
ENSG00000196329	-1.81377	0.00121935	GIMAP5	GTPase, IMAP family member 5 [Source:HGNC Symbol;Acc:18005]
ENSG00000165644	-1.63282	0.00122233	COMTD1	catechol-O-methyltransferase domain containing 1 [Source:HGNC Symbol;Acc:26309]
ENSG00000165272	-2.59117	0.00123561	AQP3	aquaporin 3 (Gill blood group) [Source:HGNC Symbol;Acc:636]
ENSG00000169718	-1.37158	0.00123581	DUS1L	dihydrouridine synthase 1-like (S. cerevisiae) [Source:HGNC Symbol;Acc:30086]
ENSG00000221963	-3.33299	0.00123727	APOL6	apolipoprotein L, 6 [Source:HGNC Symbol;Acc:14870]
ENSG00000173113	-1.39075	0.00123945	TRMT112	tRNA methyltransferase 11-2 homolog (S. cerevisiae) [Source:HGNC Symbol;Acc:26940]
ENSG00000157184	2.0331	0.0012671	CPT2	carnitine palmitoyltransferase 2 [Source:HGNC Symbol;Acc:2330]
ENSG00000101082	-2.88355	0.00126735	SLA2	Src-like-adaptor 2 [Source:HGNC Symbol;Acc:17329]
ENSG00000197498	-1.79459	0.00126816	RPF2	ribosome production factor 2 homolog (S. cerevisiae) [Source:HGNC Symbol;Acc:20870]
ENSG00000170561	-2.2	0.00127051	IRX2	iroquois homeobox 2 [Source:HGNC Symbol;Acc:14359]
ENSG00000132718	1.7154	0.00127154	SYT11	synaptotagmin XI [Source:HGNC Symbol;Acc:19239]
ENSG00000007062	2.32326	0.00127539	PROM1	prominin 1 [Source:HGNC Symbol;Acc:9454]
ENSG00000196517	-2.62871	0.00127953	SLC6A9	solute carrier family 6 (neurotransmitter transporter, glycine), member 9 [Source:HGNC Symbol;Acc:11056]
ENSG00000153201	-1.41788	0.0012892	RANBP2	RAN binding protein 2 [Source:HGNC Symbol;Acc:9848]
ENSG00000204599	-1.52378	0.00128985	TRIM39	tripartite motif containing 39 [Source:HGNC Symbol;Acc:10065]
ENSG00000167703	2.49965	0.00128999	SLC43A2	solute carrier family 43, member 2 [Source:HGNC Symbol;Acc:23087]
ENSG00000163817	-5.73792	0.00129483	SLC6A20	solute carrier family 6 (proline IMINO transporter), member 20 [Source:HGNC Symbol;Acc:30927]
ENSG00000003096	1.84795	0.0012952	KLHL13	kelch-like family member 13 [Source:HGNC Symbol;Acc:22931]
ENSG00000118518	1.50413	0.00130728	RNF146	ring finger protein 146 [Source:HGNC Symbol;Acc:21336]
ENSG00000100906	-1.60903	0.00131298	NFKBIA	nuclear factor of kappa light polypeptide gene enhancer in B-cells inhibitor, alpha [Source:HGNC Symbol;Acc:7797]
ENSG00000106018	-1.43426	0.00131575	VIPR2	vasoactive intestinal peptide receptor 2 [Source:HGNC Symbol;Acc:12695]
ENSG00000158006	1.99083	0.00131646	PAFAH2	platelet-activating factor acetylhydrolase 2, 40kDa [Source:HGNC Symbol;Acc:8579]
ENSG00000232070	5.81588	0.00131711	TMEM253	transmembrane protein 253 [Source:HGNC Symbol;Acc:32545]
ENSG00000079435	2.11246	0.00131776	LIPE	lipase, hormone-sensitive [Source:HGNC Symbol;Acc:6621]
ENSG00000261221	-1.47434	0.00132313	ZNF865	zinc finger protein 865 [Source:HGNC Symbol;Acc:38705]
ENSG00000136378	-1.85274	0.0013349	ADAMTS7	ADAM metallopeptidase with thrombospondin type 1 motif, 7 [Source:HGNC Symbol;Acc:223]
ENSG00000108506	1.80761	0.00133536	INTS2	integrator complex subunit 2 [Source:HGNC Symbol;Acc:29241]
ENSG00000166689	-2.50602	0.0013426	PLEKHA7	pleckstrin homology domain containing, family A member 7 [Source:HGNC Symbol;Acc:27049]
ENSG00000148339	-1.82164	0.00134547	SLC25A25	solute carrier family 25 (mitochondrial carrier; phosphate carrier), member 25 [Source:HGNC Symbol;Acc:20663]
ENSG00000244731	-2.48158	0.0013574	C4A	complement component 4A (Rodgers blood group) [Source:HGNC Symbol;Acc:1323]
ENSG00000163468	1.34525	0.00135812	CCT3	chaperonin containing TCP1, subunit 3 (gamma) [Source:HGNC Symbol;Acc:1616]
ENSG00000107438	1.63527	0.00136946	PDLIM1	PDZ and LIM domain 1 [Source:HGNC Symbol;Acc:2067]
ENSG00000130254	-1.45241	0.0013731	SAFB2	scaffold attachment factor B2 [Source:HGNC Symbol;Acc:21605]
ENSG00000150593	-1.57694	0.00137401	PDCD4	programmed cell death 4 (neoplastic transformation inhibitor) [Source:HGNC Symbol;Acc:8763]
ENSG00000154122	1.44549	0.00138536	ANKH	ankylosis, progressive homolog (mouse) [Source:HGNC Symbol;Acc:15492]
ENSG00000136271	-1.32138	0.00138944	DDX56	DEAD (Asp-Glu-Ala-Asp) box helicase 56 [Source:HGNC Symbol;Acc:18193]
ENSG00000136244	-2.54857	0.0013907	IL6	interleukin 6 (interferon, beta 2) [Source:HGNC Symbol;Acc:6018]
ENSG00000118156	3.37384	0.00139226	ZNF541	zinc finger protein 541 [Source:HGNC Symbol;Acc:25294]
ENSG00000162618	-1.58231	0.00140538	ELTD1	EGF, latrophilin and seven transmembrane domain containing 1 [Source:HGNC Symbol;Acc:20822]
ENSG00000165061	-3.64851	0.00140675	ZMAT4	zinc finger, matrin-type 4 [Source:HGNC Symbol;Acc:25844]
ENSG00000115415	-2.8954	0.00141745	STAT1	signal transducer and activator of transcription 1, 91kDa [Source:HGNC Symbol;Acc:11362]
ENSG00000025708	-2.33173	0.00142097	TYMP	thymidine phosphorylase [Source:HGNC Symbol;Acc:3148]
ENSG00000175538	2.20996	0.00142901	KCNE3	potassium voltage-gated channel, Isk-related family, member 3 [Source:HGNC Symbol;Acc:6243]
ENSG00000010278	1.53755	0.00143049	CD9	CD9 molecule [Source:HGNC Symbol;Acc:1709]
ENSG00000182154	-1.43874	0.00143742	MRPL41	mitochondrial ribosomal protein L41 [Source:HGNC Symbol;Acc:14492]
ENSG00000172465	-1.65737	0.00143812	TCEAL1	transcription elongation factor A (SII)-like 1 [Source:HGNC Symbol;Acc:11616]
ENSG00000148180	1.70408	0.00144408	GSN	gelsolin [Source:HGNC Symbol;Acc:4620]
ENSG00000151376	-1.30665	0.00144975	ME3	malic enzyme 3, NADP(+)-dependent, mitochondrial [Source:HGNC Symbol;Acc:6985]
ENSG00000205581	1.56764	0.00148389	HMGN1	high mobility group nucleosome binding domain 1 [Source:HGNC Symbol;Acc:4984]
ENSG00000174516	-1.48135	0.00148416	PELI3	pellino E3 ubiquitin protein ligase family member 3 [Source:HGNC Symbol;Acc:30010]
ENSG00000147381	-20.0145	0.00149636	MAGEA4	melanoma antigen family A, 4 [Source:HGNC Symbol;Acc:6802]
ENSG00000176697	1.91515	0.00152266	BDNF	brain-derived neurotrophic factor [Source:HGNC Symbol;Acc:1033]
ENSG00000260001	-1.79492	0.00152573	TGFBR3L	transforming growth factor, beta receptor III-like [Source:HGNC Symbol;Acc:44152]
ENSG00000023902	-1.51537	0.00153715	PLEKHO1	pleckstrin homology domain containing, family O member 1 [Source:HGNC Symbol;Acc:24310]
ENSG00000125772	1.79003	0.00154025	GPCPD1	glycerophosphocholine phosphodiesterase GDE1 homolog (S. cerevisiae) [Source:HGNC Symbol;Acc:26957]
ENSG00000145246	1.58437	0.00154146	ATP10D	ATPase, class V, type 10D [Source:HGNC Symbol;Acc:13549]
ENSG00000138629	1.3516	0.00154875	UBL7	ubiquitin-like 7 (bone marrow stromal cell-derived) [Source:HGNC Symbol;Acc:28221]
ENSG00000156802	-1.69163	0.00155413	ATAD2	ATPase family, AAA domain containing 2 [Source:HGNC Symbol;Acc:30123]
ENSG00000186088	-1.53324	0.00156346	PION	pigeon homolog (Drosophila) [Source:HGNC Symbol;Acc:28042]
ENSG00000010282	-1.47834	0.00158494	HHATL	hedgehog acyltransferase-like [Source:HGNC Symbol;Acc:13242]
ENSG00000163958	-9.04978	0.00159694	ZDHHC19	zinc finger, DHHC-type containing 19 [Source:HGNC Symbol;Acc:20713]
ENSG00000138696	-3.04173	0.00159851	BMPR1B	bone morphogenetic protein receptor, type IB [Source:HGNC Symbol;Acc:1077]
ENSG00000179133	10.2849	0.001599	C10orf67	chromosome 10 open reading frame 67 [Source:HGNC Symbol;Acc:28716]
ENSG00000108639	1.42818	0.00160269	SYNGR2	synaptogyrin 2 [Source:HGNC Symbol;Acc:11499]
ENSG00000141258	-1.42386	0.00160578	SGSM2	small G protein signaling modulator 2 [Source:HGNC Symbol;Acc:29026]
ENSG00000078814	-1.45582	0.00160594	MYH7B	myosin, heavy chain 7B, cardiac muscle, beta [Source:HGNC Symbol;Acc:15906]
ENSG00000100485	1.53017	0.00161372	SOS2	son of sevenless homolog 2 (Drosophila) [Source:HGNC Symbol;Acc:11188]
ENSG00000108387	-1.41368	0.00161926	SEPT4	septin 4 [Source:HGNC Symbol;Acc:9165]
ENSG00000120594	1.56944	0.00162466	PLXDC2	plexin domain containing 2 [Source:HGNC Symbol;Acc:21013]
ENSG00000108797	-1.51764	0.00162954	CNTNAP1	contactin associated protein 1 [Source:HGNC Symbol;Acc:8011]
ENSG00000154359	-1.58658	0.00163614	LONRF1	LON peptidase N-terminal domain and ring finger 1 [Source:HGNC Symbol;Acc:26302]
ENSG00000198467	-1.39283	0.00165186	TPM2	tropomyosin 2 (beta) [Source:HGNC Symbol;Acc:12011]
ENSG00000160633	-1.38916	0.00166016	SAFB	scaffold attachment factor B [Source:HGNC Symbol;Acc:10520]
ENSG00000026950	-2.11651	0.00166054	BTN3A1	butyrophilin, subfamily 3, member A1 [Source:HGNC Symbol;Acc:1138]
ENSG00000188613	2.49971	0.00166451	NANOS1	nanos homolog 1 (Drosophila) [Source:HGNC Symbol;Acc:23044]
ENSG00000127324	10.132	0.00167314	TSPAN8	tetraspanin 8 [Source:HGNC Symbol;Acc:11855]
ENSG00000213424	-3.52276	0.00168177	KRT222	keratin 222 [Source:HGNC Symbol;Acc:28695]
ENSG00000163634	1.36976	0.00168197	THOC7	THO complex 7 homolog (Drosophila) [Source:HGNC Symbol;Acc:29874]
ENSG00000181195	3.45108	0.00168527	PENK	proenkephalin [Source:HGNC Symbol;Acc:8831]
ENSG00000099377	-1.8852	0.00169081	HSD3B7	hydroxy-delta-5-steroid dehydrogenase, 3 beta- and steroid delta-isomerase 7 [Source:HGNC Symbol;Acc:18324]
ENSG00000186652	-3.28958	0.0016995	PRG2	proteoglycan 2, bone marrow (natural killer cell activator, eosinophil granule major basic protein) [Source:HGNC Symbol;Acc:9362]
ENSG00000237763	203.377	0.00169968	AMY1A	amylase, alpha 1A (salivary) [Source:HGNC Symbol;Acc:474]
ENSG00000138771	1.74406	0.00169985	SHROOM3	shroom family member 3 [Source:HGNC Symbol;Acc:30422]
ENSG00000172057	1.55087	0.00169989	ORMDL3	ORM1-like 3 (S. cerevisiae) [Source:HGNC Symbol;Acc:16038]
ENSG00000130307	-1.40537	0.00170435	USHBP1	Usher syndrome 1C binding protein 1 [Source:HGNC Symbol;Acc:24058]
ENSG00000167967	-1.40865	0.00171429	E4F1	E4F transcription factor 1 [Source:HGNC Symbol;Acc:3121]
ENSG00000185361	-1.43035	0.0017162	TNFAIP8L1	tumor necrosis factor, alpha-induced protein 8-like 1 [Source:HGNC Symbol;Acc:28279]
ENSG00000176476	-1.51803	0.00171887	CCDC101	coiled-coil domain containing 101 [Source:HGNC Symbol;Acc:25156]
ENSG00000249679	8.32692	0.0017221	RP11-279O9.4	Uncharacterized protein [Source:UniProtKB/TrEMBL;Acc:D6R963]
ENSG00000131089	1.39267	0.00172994	ARHGEF9	Cdc42 guanine nucleotide exchange factor (GEF) 9 [Source:HGNC Symbol;Acc:14561]
ENSG00000171497	1.64199	0.00173903	PPID	peptidylprolyl isomerase D [Source:HGNC Symbol;Acc:9257]
ENSG00000187527	-6.98151	0.00174481	ATP13A5	ATPase type 13A5 [Source:HGNC Symbol;Acc:31789]
ENSG00000172766	-1.45001	0.00174754	NAA16	N(alpha)-acetyltransferase 16, NatA auxiliary subunit [Source:HGNC Symbol;Acc:26164]
ENSG00000150783	-4.54553	0.00177533	TEX12	testis expressed 12 [Source:HGNC Symbol;Acc:11734]
ENSG00000005884	-1.51973	0.00177918	ITGA3	integrin, alpha 3 (antigen CD49C, alpha 3 subunit of VLA-3 receptor) [Source:HGNC Symbol;Acc:6139]
ENSG00000108272	1.8431	0.00177922	DHRS11	dehydrogenase/reductase (SDR family) member 11 [Source:HGNC Symbol;Acc:28639]
ENSG00000110900	-2.08256	0.00177967	TSPAN11	tetraspanin 11 [Source:HGNC Symbol;Acc:30795]
ENSG00000126368	-1.90488	0.00180573	NR1D1	nuclear receptor subfamily 1, group D, member 1 [Source:HGNC Symbol;Acc:7962]
ENSG00000054690	-1.56261	0.00180778	PLEKHH1	pleckstrin homology domain containing, family H (with MyTH4 domain) member 1 [Source:HGNC Symbol;Acc:17733]
ENSG00000006611	-4.44499	0.00181527	USH1C	Usher syndrome 1C (autosomal recessive, severe) [Source:HGNC Symbol;Acc:12597]
ENSG00000050030	-2.89296	0.00182729	KIAA2022	KIAA2022 [Source:HGNC Symbol;Acc:29433]
ENSG00000135697	-9.04978	0.00183101	BCMO1	beta-carotene 15,15'-monooxygenase 1 [Source:HGNC Symbol;Acc:13815]
ENSG00000180354	1.57938	0.00183255	C7orf41	chromosome 7 open reading frame 41 [Source:HGNC Symbol;Acc:25457]
ENSG00000214194	1.36776	0.00183559	AC073346.2	Putative transmembrane protein LOC401397 [Source:UniProtKB/Swiss-Prot;Acc:A4D0T7]
ENSG00000081923	1.65009	0.00184076	ATP8B1	ATPase, aminophospholipid transporter, class I, type 8B, member 1 [Source:HGNC Symbol;Acc:3706]
ENSG00000162600	1.5204	0.0018412	OMA1	OMA1 zinc metallopeptidase homolog (S. cerevisiae) [Source:HGNC Symbol;Acc:29661]
ENSG00000203865	2.14538	0.00186469	ATP1A1OS	ATP1A1 opposite strand [Source:HGNC Symbol;Acc:28262]
ENSG00000157870	-1.61309	0.00187792	FAM213B	family with sequence similarity 213, member B [Source:HGNC Symbol;Acc:28390]
ENSG00000104324	1.64755	0.00188148	CPQ	carboxypeptidase Q [Source:HGNC Symbol;Acc:16910]
ENSG00000184500	1.7205	0.00188255	PROS1	protein S (alpha) [Source:HGNC Symbol;Acc:9456]
ENSG00000119927	1.5521	0.00188363	GPAM	glycerol-3-phosphate acyltransferase, mitochondrial [Source:HGNC Symbol;Acc:24865]
ENSG00000102878	-1.47567	0.00189041	HSF4	heat shock transcription factor 4 [Source:HGNC Symbol;Acc:5227]
ENSG00000138152	-2.96796	0.0018975	BTBD16	BTB (POZ) domain containing 16 [Source:HGNC Symbol;Acc:26340]
ENSG00000162650	-1.6111	0.00191748	ATXN7L2	ataxin 7-like 2 [Source:HGNC Symbol;Acc:28713]
ENSG00000123636	-1.31965	0.00191773	BAZ2B	bromodomain adjacent to zinc finger domain, 2B [Source:HGNC Symbol;Acc:963]
ENSG00000151320	1.49414	0.00192196	AKAP6	A kinase (PRKA) anchor protein 6 [Source:HGNC Symbol;Acc:376]
ENSG00000117479	-1.88864	0.00193767	SLC19A2	solute carrier family 19 (thiamine transporter), member 2 [Source:HGNC Symbol;Acc:10938]
ENSG00000167799	-1.56799	0.00193882	NUDT8	nudix (nucleoside diphosphate linked moiety X)-type motif 8 [Source:HGNC Symbol;Acc:8055]
ENSG00000134107	-1.47641	0.001944	BHLHE40	basic helix-loop-helix family, member e40 [Source:HGNC Symbol;Acc:1046]
ENSG00000198768	5.53206	0.00194469	APCDD1L	adenomatosis polyposis coli down-regulated 1-like [Source:HGNC Symbol;Acc:26892]
ENSG00000132274	-2.06192	0.00194585	TRIM22	tripartite motif containing 22 [Source:HGNC Symbol;Acc:16379]
ENSG00000104859	-1.43026	0.00194671	CLASRP	CLK4-associating serine/arginine rich protein [Source:HGNC Symbol;Acc:17731]
ENSG00000157240	1.44067	0.00194971	FZD1	frizzled family receptor 1 [Source:HGNC Symbol;Acc:4038]
ENSG00000172053	-1.33653	0.00195031	QARS	glutaminyl-tRNA synthetase [Source:HGNC Symbol;Acc:9751]
ENSG00000138002	-1.34204	0.0019695	IFT172	intraflagellar transport 172 homolog (Chlamydomonas) [Source:HGNC Symbol;Acc:30391]
ENSG00000109971	2.30381	0.00199527	HSPA8	heat shock 70kDa protein 8 [Source:HGNC Symbol;Acc:5241]
ENSG00000129009	1.9136	0.00199596	ISLR	immunoglobulin superfamily containing leucine-rich repeat [Source:HGNC Symbol;Acc:6133]
ENSG00000017260	1.48726	0.00201581	ATP2C1	ATPase, Ca++ transporting, type 2C, member 1 [Source:HGNC Symbol;Acc:13211]
ENSG00000115523	-2.60381	0.00201812	GNLY	granulysin [Source:HGNC Symbol;Acc:4414]
ENSG00000137776	-1.40635	0.00202329	SLTM	SAFB-like, transcription modulator [Source:HGNC Symbol;Acc:20709]
ENSG00000165832	1.46229	0.00204337	TRUB1	TruB pseudouridine (psi) synthase homolog 1 (E. coli) [Source:HGNC Symbol;Acc:16060]
ENSG00000119630	-1.63822	0.00204512	PGF	placental growth factor [Source:HGNC Symbol;Acc:8893]
ENSG00000166592	-1.56537	0.00204829	RRAD	Ras-related associated with diabetes [Source:HGNC Symbol;Acc:10446]
ENSG00000115267	-2.20635	0.00206965	IFIH1	interferon induced with helicase C domain 1 [Source:HGNC Symbol;Acc:18873]
ENSG00000196154	-1.82526	0.00208057	S100A4	S100 calcium binding protein A4 [Source:HGNC Symbol;Acc:10494]
ENSG00000078098	2.43661	0.00208459	FAP	fibroblast activation protein, alpha [Source:HGNC Symbol;Acc:3590]
ENSG00000142149	-2.5824	0.00209075	HUNK	hormonally up-regulated Neu-associated kinase [Source:HGNC Symbol;Acc:13326]
ENSG00000138622	-2.07491	0.00210786	HCN4	hyperpolarization activated cyclic nucleotide-gated potassium channel 4 [Source:HGNC Symbol;Acc:16882]
ENSG00000230062	-4.07649	0.00211515	ANKRD66	ankyrin repeat domain 66 [Source:HGNC Symbol;Acc:44669]
ENSG00000034971	4.75019	0.00212203	MYOC	myocilin, trabecular meshwork inducible glucocorticoid response [Source:HGNC Symbol;Acc:7610]
ENSG00000158859	-2.01654	0.00212884	ADAMTS4	ADAM metallopeptidase with thrombospondin type 1 motif, 4 [Source:HGNC Symbol;Acc:220]
ENSG00000135441	-1.44883	0.00214984	BLOC1S1	biogenesis of lysosomal organelles complex-1, subunit 1 [Source:HGNC Symbol;Acc:4200]
ENSG00000103184	-2.38575	0.00217071	SEC14L5	SEC14-like 5 (S. cerevisiae) [Source:HGNC Symbol;Acc:29032]
ENSG00000198546	-1.3504	0.00219782	ZNF511	zinc finger protein 511 [Source:HGNC Symbol;Acc:28445]
ENSG00000118194	-1.34439	0.00219984	TNNT2	troponin T type 2 (cardiac) [Source:HGNC Symbol;Acc:11949]
ENSG00000154822	-1.61208	0.00221855	PLCL2	phospholipase C-like 2 [Source:HGNC Symbol;Acc:9064]
ENSG00000213689	-1.55324	0.00221887	TREX1	three prime repair exonuclease 1 [Source:HGNC Symbol;Acc:12269]
ENSG00000120798	-1.40253	0.00224598	NR2C1	nuclear receptor subfamily 2, group C, member 1 [Source:HGNC Symbol;Acc:7971]
ENSG00000103811	1.41493	0.00224937	CTSH	cathepsin H [Source:HGNC Symbol;Acc:2535]
ENSG00000060339	-1.33093	0.00225391	CCAR1	cell division cycle and apoptosis regulator 1 [Source:HGNC Symbol;Acc:24236]
ENSG00000206535	2.01409	0.00225444	LNP1	leukemia NUP98 fusion partner 1 [Source:HGNC Symbol;Acc:28014]
ENSG00000120049	-2.35017	0.00226974	KCNIP2	Kv channel interacting protein 2 [Source:HGNC Symbol;Acc:15522]
ENSG00000181381	-1.71978	0.0022812	DDX60L	DEAD (Asp-Glu-Ala-Asp) box polypeptide 60-like [Source:HGNC Symbol;Acc:26429]
ENSG00000061936	-1.39789	0.00228279	SFSWAP	splicing factor, suppressor of white-apricot homolog (Drosophila) [Source:HGNC Symbol;Acc:10790]
ENSG00000169230	-1.39109	0.00229114	PRELID1	PRELI domain containing 1 [Source:HGNC Symbol;Acc:30255]
ENSG00000177455	-4.10743	0.0022985	CD19	CD19 molecule [Source:HGNC Symbol;Acc:1633]
ENSG00000185567	-2.40063	0.00230851	AHNAK2	AHNAK nucleoprotein 2 [Source:HGNC Symbol;Acc:20125]
ENSG00000142611	-1.55374	0.00231637	PRDM16	PR domain containing 16 [Source:HGNC Symbol;Acc:14000]
ENSG00000176945	-2.02987	0.00232725	MUC20	mucin 20, cell surface associated [Source:HGNC Symbol;Acc:23282]
ENSG00000122678	-1.4718	0.00233214	POLM	polymerase (DNA directed), mu [Source:HGNC Symbol;Acc:9185]
ENSG00000135541	-1.56509	0.00233314	AHI1	Abelson helper integration site 1 [Source:HGNC Symbol;Acc:21575]
ENSG00000114656	-2.45622	0.00233951	KIAA1257	KIAA1257 [Source:HGNC Symbol;Acc:29231]
ENSG00000099331	-1.43912	0.00234587	MYO9B	myosin IXB [Source:HGNC Symbol;Acc:7609]
ENSG00000073331	-2.20184	0.00234595	ALPK1	alpha-kinase 1 [Source:HGNC Symbol;Acc:20917]
ENSG00000168509	1.80763	0.0023549	HFE2	hemochromatosis type 2 (juvenile) [Source:HGNC Symbol;Acc:4887]
ENSG00000164045	-2.05136	0.00236069	CDC25A	cell division cycle 25A [Source:HGNC Symbol;Acc:1725]
ENSG00000143499	1.473	0.00237069	SMYD2	SET and MYND domain containing 2 [Source:HGNC Symbol;Acc:20982]
ENSG00000163659	-1.5211	0.00237465	TIPARP	TCDD-inducible poly(ADP-ribose) polymerase [Source:HGNC Symbol;Acc:23696]
ENSG00000137094	1.73695	0.00237809	DNAJB5	DnaJ (Hsp40) homolog, subfamily B, member 5 [Source:HGNC Symbol;Acc:14887]
ENSG00000158163	-1.6582	0.00239705	DZIP1L	DAZ interacting protein 1-like [Source:HGNC Symbol;Acc:26551]
ENSG00000156265	2.13955	0.00239825	C21orf7	chromosome 21 open reading frame 7 [Source:HGNC Symbol;Acc:16457]
ENSG00000005075	-1.45743	0.00240411	POLR2J	polymerase (RNA) II (DNA directed) polypeptide J, 13.3kDa [Source:HGNC Symbol;Acc:9197]
ENSG00000105894	1.97658	0.0024174	PTN	pleiotrophin [Source:HGNC Symbol;Acc:9630]
ENSG00000123685	-2.48449	0.00242009	BATF3	basic leucine zipper transcription factor, ATF-like 3 [Source:HGNC Symbol;Acc:28915]
ENSG00000160882	-3.58007	0.00242214	CYP11B1	cytochrome P450, family 11, subfamily B, polypeptide 1 [Source:HGNC Symbol;Acc:2591]
ENSG00000011028	1.81115	0.00243427	MRC2	mannose receptor, C type 2 [Source:HGNC Symbol;Acc:16875]
ENSG00000250305	-2.09823	0.00243433	KIAA1456	KIAA1456 [Source:HGNC Symbol;Acc:26725]
ENSG00000176390	-1.7039	0.002452	CRLF3	cytokine receptor-like factor 3 [Source:HGNC Symbol;Acc:17177]
ENSG00000119411	-2.73635	0.00246565	BSPRY	B-box and SPRY domain containing [Source:HGNC Symbol;Acc:18232]
ENSG00000176919	-2.32285	0.00246671	C8G	complement component 8, gamma polypeptide [Source:HGNC Symbol;Acc:1354]
ENSG00000150510	-2.1025	0.0024685	FAM124A	family with sequence similarity 124A [Source:HGNC Symbol;Acc:26413]
ENSG00000164308	-2.47438	0.00247896	ERAP2	endoplasmic reticulum aminopeptidase 2 [Source:HGNC Symbol;Acc:29499]
ENSG00000132780	-1.37254	0.0024865	NASP	nuclear autoantigenic sperm protein (histone-binding) [Source:HGNC Symbol;Acc:7644]
ENSG00000106771	-1.41292	0.00248656	TMEM245	transmembrane protein 245 [Source:HGNC Symbol;Acc:1363]
ENSG00000182158	1.56767	0.00249309	CREB3L2	cAMP responsive element binding protein 3-like 2 [Source:HGNC Symbol;Acc:23720]
ENSG00000108309	2.72934	0.00249498	RUNDC3A	RUN domain containing 3A [Source:HGNC Symbol;Acc:16984]
ENSG00000105963	2.06526	0.00250147	ADAP1	ArfGAP with dual PH domains 1 [Source:HGNC Symbol;Acc:16486]
ENSG00000142188	1.40596	0.0025025	TMEM50B	transmembrane protein 50B [Source:HGNC Symbol;Acc:1280]
ENSG00000211455	1.80734	0.00250266	STK38L	serine/threonine kinase 38 like [Source:HGNC Symbol;Acc:17848]
ENSG00000103196	1.97437	0.0025484	CRISPLD2	cysteine-rich secretory protein LCCL domain containing 2 [Source:HGNC Symbol;Acc:25248]
ENSG00000143196	1.73668	0.00255057	DPT	dermatopontin [Source:HGNC Symbol;Acc:3011]
ENSG00000185129	-1.38309	0.00255561	PURA	purine-rich element binding protein A [Source:HGNC Symbol;Acc:9701]
ENSG00000116691	-1.64056	0.00255798	MIIP	migration and invasion inhibitory protein [Source:HGNC Symbol;Acc:25715]
ENSG00000173262	-6.98151	0.00257581	SLC2A14	solute carrier family 2 (facilitated glucose transporter), member 14 [Source:HGNC Symbol;Acc:18301]
ENSG00000179532	-1.38976	0.00258346	DNHD1	dynein heavy chain domain 1 [Source:HGNC Symbol;Acc:26532]
ENSG00000136826	1.76873	0.00258471	KLF4	Kruppel-like factor 4 (gut) [Source:HGNC Symbol;Acc:6348]
ENSG00000090530	2.73015	0.00258572	LEPREL1	leprecan-like 1 [Source:HGNC Symbol;Acc:19317]
ENSG00000096384	1.39522	0.00260168	HSP90AB1	heat shock protein 90kDa alpha (cytosolic), class B member 1 [Source:HGNC Symbol;Acc:5258]
ENSG00000169696	-1.4597	0.00260869	ASPSCR1	alveolar soft part sarcoma chromosome region, candidate 1 [Source:HGNC Symbol;Acc:13825]
ENSG00000136193	1.80896	0.00262266	SCRN1	secernin 1 [Source:HGNC Symbol;Acc:22192]
ENSG00000214029	-1.80522	0.00262522	ZNF891	zinc finger protein 891 [Source:HGNC Symbol;Acc:38709]
ENSG00000109220	1.89989	0.00264204	CHIC2	cysteine-rich hydrophobic domain 2 [Source:HGNC Symbol;Acc:1935]
ENSG00000063761	-1.4529	0.00265318	ADCK1	aarF domain containing kinase 1 [Source:HGNC Symbol;Acc:19038]
ENSG00000006210	-1.55413	0.00265978	CX3CL1	chemokine (C-X3-C motif) ligand 1 [Source:HGNC Symbol;Acc:10647]
ENSG00000121005	3.9618	0.00266316	CRISPLD1	cysteine-rich secretory protein LCCL domain containing 1 [Source:HGNC Symbol;Acc:18206]
ENSG00000104472	-1.34591	0.00266376	CHRAC1	chromatin accessibility complex 1 [Source:HGNC Symbol;Acc:13544]
ENSG00000099864	-1.51763	0.00266614	PALM	paralemmin [Source:HGNC Symbol;Acc:8594]
ENSG00000076864	-1.56931	0.00267465	RAP1GAP	RAP1 GTPase activating protein [Source:HGNC Symbol;Acc:9858]
ENSG00000204178	-1.39167	0.00268884	TMEM57	transmembrane protein 57 [Source:HGNC Symbol;Acc:25572]
ENSG00000159674	2.04203	0.00269572	SPON2	spondin 2, extracellular matrix protein [Source:HGNC Symbol;Acc:11253]
ENSG00000156127	-3.91248	0.00271789	BATF	basic leucine zipper transcription factor, ATF-like [Source:HGNC Symbol;Acc:958]
ENSG00000011485	1.31368	0.00272453	PPP5C	protein phosphatase 5, catalytic subunit [Source:HGNC Symbol;Acc:9322]
ENSG00000188219	1.79827	0.00273182	POTEE	POTE ankyrin domain family member E [Source:UniProtKB/Swiss-Prot;Acc:Q6S8J3]
ENSG00000093167	-1.34376	0.00273435	LRRFIP2	leucine rich repeat (in FLII) interacting protein 2 [Source:HGNC Symbol;Acc:6703]
ENSG00000147145	3.84235	0.00275734	LPAR4	lysophosphatidic acid receptor 4 [Source:HGNC Symbol;Acc:4478]
ENSG00000142700	-5.26467	0.0027586	DMRTA2	DMRT-like family A2 [Source:HGNC Symbol;Acc:13908]
ENSG00000120738	-1.4034	0.00276234	EGR1	early growth response 1 [Source:HGNC Symbol;Acc:3238]
ENSG00000183648	-1.47359	0.00277708	NDUFB1	NADH dehydrogenase (ubiquinone) 1 beta subcomplex, 1, 7kDa [Source:HGNC Symbol;Acc:7695]
ENSG00000110092	1.48214	0.00278039	CCND1	cyclin D1 [Source:HGNC Symbol;Acc:1582]
ENSG00000143858	-2.66669	0.00278544	SYT2	synaptotagmin II [Source:HGNC Symbol;Acc:11510]
ENSG00000169429	-3.84119	0.00281269	IL8	interleukin 8 [Source:HGNC Symbol;Acc:6025]
ENSG00000164692	1.62484	0.00281828	COL1A2	collagen, type I, alpha 2 [Source:HGNC Symbol;Acc:2198]
ENSG00000187778	-1.40428	0.00284573	MCRS1	microspherule protein 1 [Source:HGNC Symbol;Acc:6960]
ENSG00000186187	-1.32019	0.00285335	ZNRF1	zinc and ring finger 1, E3 ubiquitin protein ligase [Source:HGNC Symbol;Acc:18452]
ENSG00000176907	1.57964	0.00285416	C8orf4	chromosome 8 open reading frame 4 [Source:HGNC Symbol;Acc:1357]
ENSG00000132561	1.5674	0.00290155	MATN2	matrilin 2 [Source:HGNC Symbol;Acc:6908]
ENSG00000142207	1.81639	0.00290669	URB1	URB1 ribosome biogenesis 1 homolog (S. cerevisiae) [Source:HGNC Symbol;Acc:17344]
ENSG00000174233	1.42757	0.00291588	ADCY6	adenylate cyclase 6 [Source:HGNC Symbol;Acc:237]
ENSG00000066185	2.04255	0.00292094	ZMYND12	zinc finger, MYND-type containing 12 [Source:HGNC Symbol;Acc:21192]
ENSG00000101096	-1.64621	0.00292932	NFATC2	nuclear factor of activated T-cells, cytoplasmic, calcineurin-dependent 2 [Source:HGNC Symbol;Acc:7776]
ENSG00000181744	1.6566	0.00296065	C3orf58	chromosome 3 open reading frame 58 [Source:HGNC Symbol;Acc:28490]
ENSG00000021461	-5.73792	0.00296505	CYP3A43	cytochrome P450, family 3, subfamily A, polypeptide 43 [Source:HGNC Symbol;Acc:17450]
ENSG00000120937	23.747	0.00297991	NPPB	natriuretic peptide B [Source:HGNC Symbol;Acc:7940]
ENSG00000147471	1.34423	0.00298996	PROSC	proline synthetase co-transcribed homolog (bacterial) [Source:HGNC Symbol;Acc:9457]
ENSG00000156508	1.32868	0.00299172	EEF1A1	eukaryotic translation elongation factor 1 alpha 1 [Source:HGNC Symbol;Acc:3189]
ENSG00000126709	-1.55019	0.00299381	IFI6	interferon, alpha-inducible protein 6 [Source:HGNC Symbol;Acc:4054]
ENSG00000172828	-2.0091	0.00299394	CES3	carboxylesterase 3 [Source:HGNC Symbol;Acc:1865]
ENSG00000246223	-1.81408	0.0029953	C14orf64	chromosome 14 open reading frame 64 [Source:HGNC Symbol;Acc:20111]
ENSG00000138642	-1.39295	0.00299676	HERC6	HECT and RLD domain containing E3 ubiquitin protein ligase family member 6 [Source:HGNC Symbol;Acc:26072]
ENSG00000113916	-1.67441	0.00300785	BCL6	B-cell CLL/lymphoma 6 [Source:HGNC Symbol;Acc:1001]
ENSG00000163931	-1.40528	0.00300941	TKT	transketolase [Source:HGNC Symbol;Acc:11834]
ENSG00000186439	-1.38203	0.00302689	TRDN	triadin [Source:HGNC Symbol;Acc:12261]
ENSG00000117289	1.44154	0.00302827	TXNIP	thioredoxin interacting protein [Source:HGNC Symbol;Acc:16952]
ENSG00000100033	-1.80123	0.00303963	PRODH	proline dehydrogenase (oxidase) 1 [Source:HGNC Symbol;Acc:9453]
ENSG00000129675	1.54193	0.00304384	ARHGEF6	Rac/Cdc42 guanine nucleotide exchange factor (GEF) 6 [Source:HGNC Symbol;Acc:685]
ENSG00000187325	1.34404	0.00304497	TAF9B	TAF9B RNA polymerase II, TATA box binding protein (TBP)-associated factor, 31kDa [Source:HGNC Symbol;Acc:17306]
ENSG00000159884	-1.3901	0.00304917	CCDC107	coiled-coil domain containing 107 [Source:HGNC Symbol;Acc:28465]
ENSG00000149499	-1.44605	0.00305638	EML3	echinoderm microtubule associated protein like 3 [Source:HGNC Symbol;Acc:26666]
ENSG00000173575	-1.36796	0.00305825	CHD2	chromodomain helicase DNA binding protein 2 [Source:HGNC Symbol;Acc:1917]
ENSG00000122257	-1.36442	0.00308209	RBBP6	retinoblastoma binding protein 6 [Source:HGNC Symbol;Acc:9889]
ENSG00000140479	1.89342	0.00308698	PCSK6	proprotein convertase subtilisin/kexin type 6 [Source:HGNC Symbol;Acc:8569]
ENSG00000180543	1.53685	0.00309069	TSPYL5	TSPY-like 5 [Source:HGNC Symbol;Acc:29367]
ENSG00000112335	1.3658	0.00309928	SNX3	sorting nexin 3 [Source:HGNC Symbol;Acc:11174]
ENSG00000124429	-2.3459	0.00310345	POF1B	premature ovarian failure, 1B [Source:HGNC Symbol;Acc:13711]
ENSG00000169908	-1.46517	0.00310975	TM4SF1	transmembrane 4 L six family member 1 [Source:HGNC Symbol;Acc:11853]
ENSG00000168824	-2.03509	0.00311542	NSG1	Neuron-specific protein family member 1 [Source:UniProtKB/Swiss-Prot;Acc:P42857]
ENSG00000222005	-5.12147	0.00311685	AC016722.1	Uncharacterized protein [Source:UniProtKB/TrEMBL;Acc:B8ZZR3]
ENSG00000163762	-2.01633	0.00313101	TM4SF18	transmembrane 4 L six family member 18 [Source:HGNC Symbol;Acc:25181]
ENSG00000251139	-49.2068	0.00313305	RP11-701P16.2	Uncharacterized protein [Source:UniProtKB/TrEMBL;Acc:D6RF06]
ENSG00000169604	2.04436	0.00313559	ANTXR1	anthrax toxin receptor 1 [Source:HGNC Symbol;Acc:21014]
ENSG00000182179	-1.40024	0.00314304	UBA7	ubiquitin-like modifier activating enzyme 7 [Source:HGNC Symbol;Acc:12471]
ENSG00000170955	-1.44026	0.00314541	PRKCDBP	protein kinase C, delta binding protein [Source:HGNC Symbol;Acc:9400]
ENSG00000163734	-2.22755	0.00315852	CXCL3	chemokine (C-X-C motif) ligand 3 [Source:HGNC Symbol;Acc:4604]
ENSG00000204290	-4.36776	0.0031616	BTNL2	butyrophilin-like 2 (MHC class II associated) [Source:HGNC Symbol;Acc:1142]
ENSG00000157827	-1.57046	0.00316166	FMNL2	formin-like 2 [Source:HGNC Symbol;Acc:18267]
ENSG00000164050	-1.34784	0.00320862	PLXNB1	plexin B1 [Source:HGNC Symbol;Acc:9103]
ENSG00000105519	-1.54643	0.00321362	CAPS	calcyphosine [Source:HGNC Symbol;Acc:1487]
ENSG00000080345	-1.48311	0.00321705	RIF1	RAP1 interacting factor homolog (yeast) [Source:HGNC Symbol;Acc:23207]
ENSG00000108771	-1.75636	0.00322143	DHX58	DEXH (Asp-Glu-X-His) box polypeptide 58 [Source:HGNC Symbol;Acc:29517]
ENSG00000163435	-4.03543	0.00322411	ELF3	E74-like factor 3 (ets domain transcription factor, epithelial-specific ) [Source:HGNC Symbol;Acc:3318]
ENSG00000157103	2.21564	0.00322797	SLC6A1	solute carrier family 6 (neurotransmitter transporter, GABA), member 1 [Source:HGNC Symbol;Acc:11042]
ENSG00000114423	-1.41588	0.00323437	CBLB	Cbl proto-oncogene, E3 ubiquitin protein ligase B [Source:HGNC Symbol;Acc:1542]
ENSG00000079156	1.88222	0.00324341	OSBPL6	oxysterol binding protein-like 6 [Source:HGNC Symbol;Acc:16388]
ENSG00000119705	-1.43358	0.00330754	SLIRP	SRA stem-loop interacting RNA binding protein [Source:HGNC Symbol;Acc:20495]
ENSG00000170091	-2.21896	0.00331066	NSG2	Neuron-specific protein family member 2 [Source:UniProtKB/Swiss-Prot;Acc:Q9Y328]
ENSG00000144524	1.4731	0.00331344	COPS7B	COP9 constitutive photomorphogenic homolog subunit 7B (Arabidopsis) [Source:HGNC Symbol;Acc:16760]
ENSG00000105663	-1.35716	0.00332797	WBP7	Histone-lysine N-methyltransferase MLL4 [Source:UniProtKB/Swiss-Prot;Acc:Q9UMN6]
ENSG00000184194	2.00175	0.00333397	GPR173	G protein-coupled receptor 173 [Source:HGNC Symbol;Acc:18186]
ENSG00000167363	-1.41321	0.00333418	FN3K	fructosamine 3 kinase [Source:HGNC Symbol;Acc:24822]
ENSG00000133048	-6.18781	0.00333536	CHI3L1	chitinase 3-like 1 (cartilage glycoprotein-39) [Source:HGNC Symbol;Acc:1932]
ENSG00000177409	-1.96527	0.00334463	SAMD9L	sterile alpha motif domain containing 9-like [Source:HGNC Symbol;Acc:1349]
ENSG00000090372	-1.3397	0.0033486	STRN4	striatin, calmodulin binding protein 4 [Source:HGNC Symbol;Acc:15721]
ENSG00000173376	2.08553	0.00335128	NDNF	neuron-derived neurotrophic factor [Source:HGNC Symbol;Acc:26256]
ENSG00000118557	-3.13386	0.00336391	PMFBP1	polyamine modulated factor 1 binding protein 1 [Source:HGNC Symbol;Acc:17728]
ENSG00000114019	1.4067	0.00337448	AMOTL2	angiomotin like 2 [Source:HGNC Symbol;Acc:17812]
ENSG00000153132	-1.4658	0.0033808	CLGN	calmegin [Source:HGNC Symbol;Acc:2060]
ENSG00000140287	-2.94781	0.0033826	HDC	histidine decarboxylase [Source:HGNC Symbol;Acc:4855]
ENSG00000142227	-1.53217	0.00339289	EMP3	epithelial membrane protein 3 [Source:HGNC Symbol;Acc:3335]
ENSG00000173627	-4.14178	0.00340902	APOBEC4	apolipoprotein B mRNA editing enzyme, catalytic polypeptide-like 4 (putative) [Source:HGNC Symbol;Acc:32152]
ENSG00000174292	-1.86689	0.00342843	TNK1	tyrosine kinase, non-receptor, 1 [Source:HGNC Symbol;Acc:11940]
ENSG00000167106	1.58915	0.0034583	FAM102A	family with sequence similarity 102, member A [Source:HGNC Symbol;Acc:31419]
ENSG00000122861	-1.62534	0.00345905	PLAU	plasminogen activator, urokinase [Source:HGNC Symbol;Acc:9052]
ENSG00000164066	1.56727	0.0034672	INTU	inturned planar cell polarity effector homolog (Drosophila) [Source:HGNC Symbol;Acc:29239]
ENSG00000070814	-1.40857	0.00349214	TCOF1	Treacher Collins-Franceschetti syndrome 1 [Source:HGNC Symbol;Acc:11654]
ENSG00000099889	1.62493	0.00350156	ARVCF	armadillo repeat gene deleted in velocardiofacial syndrome [Source:HGNC Symbol;Acc:728]
ENSG00000164347	1.42798	0.00352605	GFM2	G elongation factor, mitochondrial 2 [Source:HGNC Symbol;Acc:29682]
ENSG00000146067	-1.40865	0.00354648	FAM193B	family with sequence similarity 193, member B [Source:HGNC Symbol;Acc:25524]
ENSG00000141753	-1.50228	0.00355336	IGFBP4	insulin-like growth factor binding protein 4 [Source:HGNC Symbol;Acc:5473]
ENSG00000170385	1.44927	0.00355834	SLC30A1	solute carrier family 30 (zinc transporter), member 1 [Source:HGNC Symbol;Acc:11012]
ENSG00000163536	1.65404	0.00355922	SERPINI1	serpin peptidase inhibitor, clade I (neuroserpin), member 1 [Source:HGNC Symbol;Acc:8943]
ENSG00000125733	-1.42075	0.0035687	TRIP10	thyroid hormone receptor interactor 10 [Source:HGNC Symbol;Acc:12304]
ENSG00000243244	1.81308	0.00358689	STON1	stonin 1 [Source:HGNC Symbol;Acc:17003]
ENSG00000256618	-1.55342	0.00359447	MTRNR2L1	MT-RNR2-like 1 [Source:HGNC Symbol;Acc:37155]
ENSG00000198517	1.58729	0.0035966	MAFK	v-maf musculoaponeurotic fibrosarcoma oncogene homolog K (avian) [Source:HGNC Symbol;Acc:6782]
ENSG00000182557	2.79481	0.00360445	SPNS3	spinster homolog 3 (Drosophila) [Source:HGNC Symbol;Acc:28433]
ENSG00000163463	-1.39942	0.00361832	KRTCAP2	keratinocyte associated protein 2 [Source:HGNC Symbol;Acc:28942]
ENSG00000035403	1.64156	0.00362872	VCL	vinculin [Source:HGNC Symbol;Acc:12665]
ENSG00000203684	-4.36776	0.00363063	C1orf148	chromosome 1 open reading frame 148 [Source:HGNC Symbol;Acc:32062]
ENSG00000116675	1.83939	0.00363653	DNAJC6	DnaJ (Hsp40) homolog, subfamily C, member 6 [Source:HGNC Symbol;Acc:15469]
ENSG00000174669	-1.31999	0.00365239	SLC29A2	solute carrier family 29 (nucleoside transporters), member 2 [Source:HGNC Symbol;Acc:11004]
ENSG00000184304	1.73541	0.00365519	PRKD1	protein kinase D1 [Source:HGNC Symbol;Acc:9407]
ENSG00000139835	-1.97434	0.00366661	GRTP1	growth hormone regulated TBC protein 1 [Source:HGNC Symbol;Acc:20310]
ENSG00000152689	-1.45953	0.00366884	RASGRP3	RAS guanyl releasing protein 3 (calcium and DAG-regulated) [Source:HGNC Symbol;Acc:14545]
ENSG00000102901	-1.34394	0.00368095	CENPT	centromere protein T [Source:HGNC Symbol;Acc:25787]
ENSG00000131871	-1.43548	0.00370183	VIMP	VCP-interacting membrane protein [Source:HGNC Symbol;Acc:30396]
ENSG00000165182	-2.9606	0.00374506	CXorf58	chromosome X open reading frame 58 [Source:HGNC Symbol;Acc:26356]
ENSG00000147113	-1.44149	0.00374867	CXorf36	chromosome X open reading frame 36 [Source:HGNC Symbol;Acc:25866]
ENSG00000170458	-2.11087	0.00375742	CD14	CD14 molecule [Source:HGNC Symbol;Acc:1628]
ENSG00000168505	-4.41886	0.00377516	GBX2	gastrulation brain homeobox 2 [Source:HGNC Symbol;Acc:4186]
ENSG00000095794	-1.3926	0.003786	CREM	cAMP responsive element modulator [Source:HGNC Symbol;Acc:2352]
ENSG00000073584	3.64096	0.00378898	SMARCE1	SWI/SNF related, matrix associated, actin dependent regulator of chromatin, subfamily e, member 1 [Source:HGNC Symbol;Acc:11109]
ENSG00000160219	1.45036	0.00379406	GAB3	GRB2-associated binding protein 3 [Source:HGNC Symbol;Acc:17515]
ENSG00000074219	-1.38478	0.00379506	TEAD2	TEA domain family member 2 [Source:HGNC Symbol;Acc:11715]
ENSG00000143869	-2.18969	0.00379915	GDF7	growth differentiation factor 7 [Source:HGNC Symbol;Acc:4222]
ENSG00000004961	1.41424	0.00381877	HCCS	holocytochrome c synthase [Source:HGNC Symbol;Acc:4837]
ENSG00000156298	1.59466	0.00382239	TSPAN7	tetraspanin 7 [Source:HGNC Symbol;Acc:11854]
ENSG00000188243	1.38547	0.00382925	COMMD6	COMM domain containing 6 [Source:HGNC Symbol;Acc:24015]
ENSG00000106809	2.09551	0.00383598	OGN	osteoglycin [Source:HGNC Symbol;Acc:8126]
ENSG00000187492	-4.22371	0.0038462	CDHR4	cadherin-related family member 4 [Source:HGNC Symbol;Acc:34527]
ENSG00000018625	1.67297	0.00385049	ATP1A2	ATPase, Na+/K+ transporting, alpha 2 polypeptide [Source:HGNC Symbol;Acc:800]
ENSG00000158296	-2.5608	0.00385448	SLC13A3	solute carrier family 13 (sodium-dependent dicarboxylate transporter), member 3 [Source:HGNC Symbol;Acc:14430]
ENSG00000065989	-1.45435	0.00386111	PDE4A	phosphodiesterase 4A, cAMP-specific [Source:HGNC Symbol;Acc:8780]
ENSG00000005810	-1.31339	0.0038768	MYCBP2	MYC binding protein 2, E3 ubiquitin protein ligase [Source:HGNC Symbol;Acc:23386]
ENSG00000104312	-1.7062	0.00389675	RIPK2	receptor-interacting serine-threonine kinase 2 [Source:HGNC Symbol;Acc:10020]
ENSG00000102683	1.3053	0.00391097	SGCG	sarcoglycan, gamma (35kDa dystrophin-associated glycoprotein) [Source:HGNC Symbol;Acc:10809]
ENSG00000180071	-1.72733	0.00391244	ANKRD18A	ankyrin repeat domain 18A [Source:HGNC Symbol;Acc:23643]
ENSG00000146809	-1.42044	0.00392225	ASB15	ankyrin repeat and SOCS box containing 15 [Source:HGNC Symbol;Acc:19767]
ENSG00000112796	1.88146	0.00392506	ENPP5	ectonucleotide pyrophosphatase/phosphodiesterase 5 (putative) [Source:HGNC Symbol;Acc:13717]
ENSG00000137877	-1.52425	0.00394267	SPTBN5	spectrin, beta, non-erythrocytic 5 [Source:HGNC Symbol;Acc:15680]
ENSG00000103066	1.4758	0.00397541	PLA2G15	phospholipase A2, group XV [Source:HGNC Symbol;Acc:17163]
ENSG00000085719	-1.39143	0.00398114	CPNE3	copine III [Source:HGNC Symbol;Acc:2316]
ENSG00000042781	-1.75859	0.00398217	USH2A	Usher syndrome 2A (autosomal recessive, mild) [Source:HGNC Symbol;Acc:12601]
ENSG00000100784	-1.59276	0.00398776	RPS6KA5	ribosomal protein S6 kinase, 90kDa, polypeptide 5 [Source:HGNC Symbol;Acc:10434]
ENSG00000185634	1.75832	0.00401121	SHC4	SHC (Src homology 2 domain containing) family, member 4 [Source:HGNC Symbol;Acc:16743]
ENSG00000134321	-2.25804	0.00401942	RSAD2	radical S-adenosyl methionine domain containing 2 [Source:HGNC Symbol;Acc:30908]
ENSG00000196436	-1.54868	0.00402812	NPIPL2	nuclear pore complex interacting protein-like 2 [Source:HGNC Symbol;Acc:34409]
ENSG00000130948	-1.68997	0.00402946	HSD17B3	hydroxysteroid (17-beta) dehydrogenase 3 [Source:HGNC Symbol;Acc:5212]
ENSG00000130590	-1.56853	0.00405993	SAMD10	sterile alpha motif domain containing 10 [Source:HGNC Symbol;Acc:16129]
ENSG00000172399	1.32438	0.00406666	MYOZ2	myozenin 2 [Source:HGNC Symbol;Acc:1330]
ENSG00000117523	-1.30261	0.00408824	PRRC2C	proline-rich coiled-coil 2C [Source:HGNC Symbol;Acc:24903]
ENSG00000139517	1.43892	0.00410118	LNX2	ligand of numb-protein X 2 [Source:HGNC Symbol;Acc:20421]
ENSG00000178031	-2.40955	0.0041077	ADAMTSL1	ADAMTS-like 1 [Source:HGNC Symbol;Acc:14632]
ENSG00000135821	-1.67029	0.0041138	GLUL	glutamate-ammonia ligase [Source:HGNC Symbol;Acc:4341]
ENSG00000161544	-1.37098	0.00412042	CYGB	cytoglobin [Source:HGNC Symbol;Acc:16505]
ENSG00000113231	3.18899	0.00412659	PDE8B	phosphodiesterase 8B [Source:HGNC Symbol;Acc:8794]
ENSG00000064300	-1.45239	0.00414113	NGFR	nerve growth factor receptor [Source:HGNC Symbol;Acc:7809]
ENSG00000164070	1.80605	0.0041457	HSPA4L	heat shock 70kDa protein 4-like [Source:HGNC Symbol;Acc:17041]
ENSG00000253159	-1.68829	0.00414643	PCDHGA12	protocadherin gamma subfamily A, 12 [Source:HGNC Symbol;Acc:8699]
ENSG00000088280	-1.42314	0.00415313	ASAP3	ArfGAP with SH3 domain, ankyrin repeat and PH domain 3 [Source:HGNC Symbol;Acc:14987]
ENSG00000050405	-1.43227	0.00416577	LIMA1	LIM domain and actin binding 1 [Source:HGNC Symbol;Acc:24636]
ENSG00000117280	-1.61016	0.00419206	RAB7L1	RAB7, member RAS oncogene family-like 1 [Source:HGNC Symbol;Acc:9789]
ENSG00000169019	1.67553	0.00419441	COMMD8	COMM domain containing 8 [Source:HGNC Symbol;Acc:26036]
ENSG00000124201	-1.57068	0.00419733	ZNFX1	zinc finger, NFX1-type containing 1 [Source:HGNC Symbol;Acc:29271]
ENSG00000172175	-1.32297	0.0042004	MALT1	mucosa associated lymphoid tissue lymphoma translocation gene 1 [Source:HGNC Symbol;Acc:6819]
ENSG00000164900	-3.16179	0.00420676	GBX1	gastrulation brain homeobox 1 [Source:HGNC Symbol;Acc:4185]
ENSG00000007047	-1.31117	0.00420854	MARK4	MAP/microtubule affinity-regulating kinase 4 [Source:HGNC Symbol;Acc:13538]
ENSG00000123136	-1.48843	0.00421967	DDX39A	DEAD (Asp-Glu-Ala-Asp) box polypeptide 39A [Source:HGNC Symbol;Acc:17821]
ENSG00000157119	-2.35246	0.00422269	KLHL40	kelch-like 40 (Drosophila) [Source:HGNC Symbol;Acc:30372]
ENSG00000197860	1.51477	0.00422489	SGTB	small glutamine-rich tetratricopeptide repeat (TPR)-containing, beta [Source:HGNC Symbol;Acc:23567]
ENSG00000104915	-1.3333	0.00423369	STX10	syntaxin 10 [Source:HGNC Symbol;Acc:11428]
ENSG00000077522	1.51965	0.00424025	ACTN2	actinin, alpha 2 [Source:HGNC Symbol;Acc:164]
ENSG00000136807	-1.30245	0.00428321	CDK9	cyclin-dependent kinase 9 [Source:HGNC Symbol;Acc:1780]
ENSG00000097046	-3.00929	0.00428846	CDC7	cell division cycle 7 [Source:HGNC Symbol;Acc:1745]
ENSG00000166135	1.45589	0.00429024	HIF1AN	hypoxia inducible factor 1, alpha subunit inhibitor [Source:HGNC Symbol;Acc:17113]
ENSG00000173230	-1.29468	0.00429732	GOLGB1	golgin B1 [Source:HGNC Symbol;Acc:4429]
ENSG00000188738	-1.7995	0.00429964	FSIP2	fibrous sheath interacting protein 2 [Source:HGNC Symbol;Acc:21675]
ENSG00000130349	1.32165	0.00430163	C6orf203	chromosome 6 open reading frame 203 [Source:HGNC Symbol;Acc:17971]
ENSG00000145623	-2.04288	0.00431095	OSMR	oncostatin M receptor [Source:HGNC Symbol;Acc:8507]
ENSG00000120833	1.5106	0.00431534	SOCS2	suppressor of cytokine signaling 2 [Source:HGNC Symbol;Acc:19382]
ENSG00000171456	-1.32774	0.00431673	ASXL1	additional sex combs like 1 (Drosophila) [Source:HGNC Symbol;Acc:18318]
ENSG00000162009	2.98498	0.00432383	SSTR5	somatostatin receptor 5 [Source:HGNC Symbol;Acc:11334]
ENSG00000184206	-1.80276	0.00433396	GOLGA6L4	golgin A6 family-like 4 [Source:HGNC Symbol;Acc:27256]
ENSG00000185022	-1.83866	0.00434976	MAFF	v-maf musculoaponeurotic fibrosarcoma oncogene homolog F (avian) [Source:HGNC Symbol;Acc:6780]
ENSG00000129351	-1.3151	0.00436075	ILF3	interleukin enhancer binding factor 3, 90kDa [Source:HGNC Symbol;Acc:6038]
ENSG00000091986	1.81851	0.00436453	CCDC80	coiled-coil domain containing 80 [Source:HGNC Symbol;Acc:30649]
ENSG00000170801	1.43769	0.0043846	HTRA3	HtrA serine peptidase 3 [Source:HGNC Symbol;Acc:30406]
ENSG00000154114	1.56137	0.00439175	TBCEL	tubulin folding cofactor E-like [Source:HGNC Symbol;Acc:28115]
ENSG00000178233	-2.6441	0.00442783	TMEM151B	transmembrane protein 151B [Source:HGNC Symbol;Acc:21315]
ENSG00000050130	1.45333	0.00442974	JKAMP	JNK1/MAPK8-associated membrane protein [Source:HGNC Symbol;Acc:20184]
ENSG00000163520	1.5829	0.00444087	FBLN2	fibulin 2 [Source:HGNC Symbol;Acc:3601]
ENSG00000164106	3.57652	0.00444934	SCRG1	stimulator of chondrogenesis 1 [Source:HGNC Symbol;Acc:17036]
ENSG00000133985	2.27136	0.00446763	TTC9	tetratricopeptide repeat domain 9 [Source:HGNC Symbol;Acc:20267]
ENSG00000172986	1.63454	0.00449941	GXYLT2	glucoside xylosyltransferase 2 [Source:HGNC Symbol;Acc:33383]
ENSG00000164283	9.88698	0.00450383	ESM1	endothelial cell-specific molecule 1 [Source:HGNC Symbol;Acc:3466]
ENSG00000177595	-1.4492	0.00455565	PIDD	p53-induced death domain protein [Source:HGNC Symbol;Acc:16491]
ENSG00000128652	-2.32591	0.0045624	HOXD3	homeobox D3 [Source:HGNC Symbol;Acc:5137]
ENSG00000204704	-41.1723	0.00456594	OR2W1	olfactory receptor, family 2, subfamily W, member 1 [Source:HGNC Symbol;Acc:8281]
ENSG00000116688	1.50076	0.00457516	MFN2	mitofusin 2 [Source:HGNC Symbol;Acc:16877]
ENSG00000187185	-9.04897	0.00458246	CTD-2600O9.1	Uncharacterized protein [Source:UniProtKB/TrEMBL;Acc:Q86VG7]
ENSG00000177508	-1.52773	0.0045871	IRX3	iroquois homeobox 3 [Source:HGNC Symbol;Acc:14360]
ENSG00000081181	-1.9218	0.00461339	ARG2	arginase, type II [Source:HGNC Symbol;Acc:664]
ENSG00000160321	-1.49495	0.00463375	ZNF208	zinc finger protein 208 [Source:HGNC Symbol;Acc:12999]
ENSG00000058866	1.72919	0.00464231	DGKG	diacylglycerol kinase, gamma 90kDa [Source:HGNC Symbol;Acc:2853]
ENSG00000100336	-2.9143	0.0046436	APOL4	apolipoprotein L, 4 [Source:HGNC Symbol;Acc:14867]
ENSG00000143507	2.21308	0.00464934	DUSP10	dual specificity phosphatase 10 [Source:HGNC Symbol;Acc:3065]
ENSG00000204183	-15.6275	0.00465758	GDF5OS	growth differentiation factor 5 opposite strand [Source:HGNC Symbol;Acc:33435]
ENSG00000166734	1.45313	0.00470352	CASC4	cancer susceptibility candidate 4 [Source:HGNC Symbol;Acc:24892]
ENSG00000105726	-1.35821	0.00470834	ATP13A1	ATPase type 13A1 [Source:HGNC Symbol;Acc:24215]
ENSG00000022267	1.71599	0.00471271	FHL1	four and a half LIM domains 1 [Source:HGNC Symbol;Acc:3702]
ENSG00000197448	-1.35346	0.00473384	GSTK1	glutathione S-transferase kappa 1 [Source:HGNC Symbol;Acc:16906]
ENSG00000173327	-1.3751	0.00475249	MAP3K11	mitogen-activated protein kinase kinase kinase 11 [Source:HGNC Symbol;Acc:6850]
ENSG00000114529	-1.71706	0.00477151	C3orf52	chromosome 3 open reading frame 52 [Source:HGNC Symbol;Acc:26255]
ENSG00000215274	-41.1723	0.00478602	GAGE10	G antigen 10 [Source:HGNC Symbol;Acc:30968]
ENSG00000171476	-1.69897	0.00479496	HOPX	HOP homeobox [Source:HGNC Symbol;Acc:24961]
ENSG00000130595	1.79785	0.00479836	TNNT3	troponin T type 3 (skeletal, fast) [Source:HGNC Symbol;Acc:11950]
ENSG00000164967	1.50577	0.00481638	RPP25L	ribonuclease P/MRP 25kDa subunit-like [Source:HGNC Symbol;Acc:19909]
ENSG00000152580	1.79914	0.00482716	IGSF10	immunoglobulin superfamily, member 10 [Source:HGNC Symbol;Acc:26384]
ENSG00000109758	-3.45981	0.00488688	HGFAC	HGF activator [Source:HGNC Symbol;Acc:4894]
ENSG00000023191	1.49313	0.00489489	RNH1	ribonuclease/angiogenin inhibitor 1 [Source:HGNC Symbol;Acc:10074]
ENSG00000119938	1.37833	0.00490551	PPP1R3C	protein phosphatase 1, regulatory subunit 3C [Source:HGNC Symbol;Acc:9293]
ENSG00000174776	-3.09162	0.00490868	WDR49	WD repeat domain 49 [Source:HGNC Symbol;Acc:26587]
ENSG00000105516	-2.10187	0.00491432	DBP	D site of albumin promoter (albumin D-box) binding protein [Source:HGNC Symbol;Acc:2697]
ENSG00000004534	-1.37433	0.00491845	RBM6	RNA binding motif protein 6 [Source:HGNC Symbol;Acc:9903]
ENSG00000085465	-1.75788	0.00492725	OVGP1	oviductal glycoprotein 1, 120kDa [Source:HGNC Symbol;Acc:8524]
ENSG00000144843	-1.4325	0.00493074	ADPRH	ADP-ribosylarginine hydrolase [Source:HGNC Symbol;Acc:269]
ENSG00000171385	-1.38738	0.00493114	KCND3	potassium voltage-gated channel, Shal-related subfamily, member 3 [Source:HGNC Symbol;Acc:6239]
ENSG00000138398	-1.36311	0.00493916	PPIG	peptidylprolyl isomerase G (cyclophilin G) [Source:HGNC Symbol;Acc:14650]
ENSG00000161281	-1.33209	0.00494684	COX7A1	cytochrome c oxidase subunit VIIa polypeptide 1 (muscle) [Source:HGNC Symbol;Acc:2287]
ENSG00000122644	-1.80959	0.00494993	ARL4A	ADP-ribosylation factor-like 4A [Source:HGNC Symbol;Acc:695]
ENSG00000163531	1.61717	0.00495401	NFASC	neurofascin [Source:HGNC Symbol;Acc:29866]
ENSG00000213853	-1.41964	0.00495947	EMP2	epithelial membrane protein 2 [Source:HGNC Symbol;Acc:3334]
ENSG00000203685	-1.74699	0.00495957	C1orf95	chromosome 1 open reading frame 95 [Source:HGNC Symbol;Acc:30491]
ENSG00000143502	-1.99075	0.00498375	SUSD4	sushi domain containing 4 [Source:HGNC Symbol;Acc:25470]
ENSG00000130517	-1.38206	0.00498936	PGPEP1	pyroglutamyl-peptidase I [Source:HGNC Symbol;Acc:13568]
ENSG00000106701	1.60385	0.00501214	FSD1L	fibronectin type III and SPRY domain containing 1-like [Source:HGNC Symbol;Acc:13753]
ENSG00000126107	-1.42901	0.00503791	HECTD3	HECT domain containing E3 ubiquitin protein ligase 3 [Source:HGNC Symbol;Acc:26117]
ENSG00000179300	4.11517	0.00512001	ZCCHC5	zinc finger, CCHC domain containing 5 [Source:HGNC Symbol;Acc:22997]
ENSG00000143603	2.02008	0.00514298	KCNN3	potassium intermediate/small conductance calcium-activated channel, subfamily N, member 3 [Source:HGNC Symbol;Acc:6292]
ENSG00000170027	1.57848	0.00515057	YWHAG	tyrosine 3-monooxygenase/tryptophan 5-monooxygenase activation protein, gamma polypeptide [Source:HGNC Symbol;Acc:12852]
ENSG00000136436	-1.32953	0.00515271	CALCOCO2	calcium binding and coiled-coil domain 2 [Source:HGNC Symbol;Acc:29912]
ENSG00000084636	1.99362	0.00517096	COL16A1	collagen, type XVI, alpha 1 [Source:HGNC Symbol;Acc:2193]
ENSG00000183963	-1.33449	0.00517682	SMTN	smoothelin [Source:HGNC Symbol;Acc:11126]
ENSG00000166974	1.52836	0.00517788	MAPRE2	microtubule-associated protein, RP/EB family, member 2 [Source:HGNC Symbol;Acc:6891]
ENSG00000174611	-1.85584	0.00519278	KY	kyphoscoliosis peptidase [Source:HGNC Symbol;Acc:26576]
ENSG00000164465	-1.64099	0.00523149	DCBLD1	discoidin, CUB and LCCL domain containing 1 [Source:HGNC Symbol;Acc:21479]
ENSG00000169946	1.41954	0.00523483	ZFPM2	zinc finger protein, FOG family member 2 [Source:HGNC Symbol;Acc:16700]
ENSG00000154080	3.95961	0.00523953	CHST9	carbohydrate (N-acetylgalactosamine 4-0) sulfotransferase 9 [Source:HGNC Symbol;Acc:19898]
ENSG00000198959	1.35229	0.00525259	TGM2	transglutaminase 2 (C polypeptide, protein-glutamine-gamma-glutamyltransferase) [Source:HGNC Symbol;Acc:11778]
ENSG00000146411	1.33375	0.00525479	SLC2A12	solute carrier family 2 (facilitated glucose transporter), member 12 [Source:HGNC Symbol;Acc:18067]
ENSG00000113504	-1.30255	0.00526443	SLC12A7	solute carrier family 12 (potassium/chloride transporters), member 7 [Source:HGNC Symbol;Acc:10915]
ENSG00000166025	1.78228	0.00528918	AMOTL1	angiomotin like 1 [Source:HGNC Symbol;Acc:17811]
ENSG00000153253	2.0853	0.00531124	SCN3A	sodium channel, voltage-gated, type III, alpha subunit [Source:HGNC Symbol;Acc:10590]
ENSG00000266733	-7.77885	0.00531721	TBC1D29	TBC1 domain family, member 29 [Source:HGNC Symbol;Acc:24509]
ENSG00000016402	-2.04391	0.00534038	IL20RA	interleukin 20 receptor, alpha [Source:HGNC Symbol;Acc:6003]
ENSG00000103037	-1.39847	0.00534842	SETD6	SET domain containing 6 [Source:HGNC Symbol;Acc:26116]
ENSG00000164597	1.42031	0.00536448	COG5	component of oligomeric golgi complex 5 [Source:HGNC Symbol;Acc:14857]
ENSG00000084733	1.30252	0.00538245	RAB10	RAB10, member RAS oncogene family [Source:HGNC Symbol;Acc:9759]
ENSG00000141026	1.41322	0.00538274	MED9	mediator complex subunit 9 [Source:HGNC Symbol;Acc:25487]
ENSG00000166578	2.02427	0.00538371	IQCD	IQ motif containing D [Source:HGNC Symbol;Acc:25168]
ENSG00000114857	-1.33802	0.00541246	NKTR	natural killer-tumor recognition sequence [Source:HGNC Symbol;Acc:7833]
ENSG00000197272	-8.15593	0.00541702	IL27	interleukin 27 [Source:HGNC Symbol;Acc:19157]
ENSG00000148926	2.07836	0.00543365	ADM	adrenomedullin [Source:HGNC Symbol;Acc:259]
ENSG00000266208	3.96767	0.00543389	CTD-2267D19.3	Uncharacterized protein [Source:UniProtKB/TrEMBL;Acc:J3KT39]
ENSG00000146755	11.311	0.00544895	TRIM50	tripartite motif containing 50 [Source:HGNC Symbol;Acc:19017]
ENSG00000100823	-1.41654	0.00545374	APEX1	APEX nuclease (multifunctional DNA repair enzyme) 1 [Source:HGNC Symbol;Acc:587]
ENSG00000175792	1.34488	0.00545408	RUVBL1	RuvB-like 1 (E. coli) [Source:HGNC Symbol;Acc:10474]
ENSG00000176134	-2.58167	0.00547129	AL445665.1	Protein LOC100996643 [Source:UniProtKB/TrEMBL;Acc:H0Y2S0]
ENSG00000124749	1.49506	0.00547264	COL21A1	collagen, type XXI, alpha 1 [Source:HGNC Symbol;Acc:17025]
ENSG00000183354	-1.30969	0.0055166	KIAA2026	KIAA2026 [Source:HGNC Symbol;Acc:23378]
ENSG00000108700	-5.76198	0.00555102	CCL8	chemokine (C-C motif) ligand 8 [Source:HGNC Symbol;Acc:10635]
ENSG00000183960	-2.13393	0.0055533	KCNH8	potassium voltage-gated channel, subfamily H (eag-related), member 8 [Source:HGNC Symbol;Acc:18864]
ENSG00000100034	-1.39379	0.00555616	PPM1F	protein phosphatase, Mg2+/Mn2+ dependent, 1F [Source:HGNC Symbol;Acc:19388]
ENSG00000076555	-1.36242	0.00559204	ACACB	acetyl-CoA carboxylase beta [Source:HGNC Symbol;Acc:85]
ENSG00000164694	3.31488	0.00559721	FNDC1	fibronectin type III domain containing 1 [Source:HGNC Symbol;Acc:21184]
ENSG00000176155	-1.4734	0.00560066	CCDC57	coiled-coil domain containing 57 [Source:HGNC Symbol;Acc:27564]
ENSG00000046604	1.37919	0.00564254	DSG2	desmoglein 2 [Source:HGNC Symbol;Acc:3049]
ENSG00000111077	-1.34019	0.00564419	TENC1	tensin like C1 domain containing phosphatase (tensin 2) [Source:HGNC Symbol;Acc:19737]
ENSG00000186866	-1.33305	0.00566012	POFUT2	protein O-fucosyltransferase 2 [Source:HGNC Symbol;Acc:14683]
ENSG00000135447	-1.72424	0.00569193	PPP1R1A	protein phosphatase 1, regulatory (inhibitor) subunit 1A [Source:HGNC Symbol;Acc:9286]
ENSG00000063127	-1.72816	0.00569725	SLC6A16	solute carrier family 6, member 16 [Source:HGNC Symbol;Acc:13622]
ENSG00000131080	1.88862	0.00571408	EDA2R	ectodysplasin A2 receptor [Source:HGNC Symbol;Acc:17756]
ENSG00000160606	-1.73407	0.00571427	TLCD1	TLC domain containing 1 [Source:HGNC Symbol;Acc:25177]
ENSG00000164932	2.14245	0.0057275	CTHRC1	collagen triple helix repeat containing 1 [Source:HGNC Symbol;Acc:18831]
ENSG00000163882	-1.43856	0.00573196	POLR2H	polymerase (RNA) II (DNA directed) polypeptide H [Source:HGNC Symbol;Acc:9195]
ENSG00000110090	1.4679	0.00573665	CPT1A	carnitine palmitoyltransferase 1A (liver) [Source:HGNC Symbol;Acc:2328]
ENSG00000125144	18.3848	0.00573846	MT1G	metallothionein 1G [Source:HGNC Symbol;Acc:7399]
ENSG00000070718	1.46945	0.00574011	AP3M2	adaptor-related protein complex 3, mu 2 subunit [Source:HGNC Symbol;Acc:570]
ENSG00000112164	2.20359	0.00574676	GLP1R	glucagon-like peptide 1 receptor [Source:HGNC Symbol;Acc:4324]
ENSG00000127990	1.52205	0.00575467	SGCE	sarcoglycan, epsilon [Source:HGNC Symbol;Acc:10808]
ENSG00000172403	1.47992	0.00575642	SYNPO2	synaptopodin 2 [Source:HGNC Symbol;Acc:17732]
ENSG00000074181	-1.32294	0.00575805	NOTCH3	notch 3 [Source:HGNC Symbol;Acc:7883]
ENSG00000174502	-2.17721	0.00576049	SLC26A9	solute carrier family 26, member 9 [Source:HGNC Symbol;Acc:14469]
ENSG00000101440	-1.46887	0.00576811	ASIP	agouti signaling protein [Source:HGNC Symbol;Acc:745]
ENSG00000241360	1.55445	0.00577253	PDXP	pyridoxal (pyridoxine, vitamin B6) phosphatase [Source:HGNC Symbol;Acc:30259]
ENSG00000128342	-2.70187	0.00578985	LIF	leukemia inhibitory factor [Source:HGNC Symbol;Acc:6596]
ENSG00000129654	-4.31817	0.00579635	FOXJ1	forkhead box J1 [Source:HGNC Symbol;Acc:3816]
ENSG00000196954	-1.83461	0.00582558	CASP4	caspase 4, apoptosis-related cysteine peptidase [Source:HGNC Symbol;Acc:1505]
ENSG00000249459	-3.3044	0.00584779	ZNF286B	zinc finger protein 286B [Source:HGNC Symbol;Acc:33241]
ENSG00000144820	14.9965	0.00587964	GPR128	G protein-coupled receptor 128 [Source:HGNC Symbol;Acc:19241]
ENSG00000123700	1.61034	0.00589648	KCNJ2	potassium inwardly-rectifying channel, subfamily J, member 2 [Source:HGNC Symbol;Acc:6263]
ENSG00000106603	1.40051	0.00590059	COA1	cytochrome c oxidase assembly factor 1 homolog (S. cerevisiae) [Source:HGNC Symbol;Acc:21868]
ENSG00000115290	-1.87996	0.0059056	GRB14	growth factor receptor-bound protein 14 [Source:HGNC Symbol;Acc:4565]
ENSG00000162616	1.37279	0.00592206	DNAJB4	DnaJ (Hsp40) homolog, subfamily B, member 4 [Source:HGNC Symbol;Acc:14886]
ENSG00000151240	-1.34879	0.005937	DIP2C	DIP2 disco-interacting protein 2 homolog C (Drosophila) [Source:HGNC Symbol;Acc:29150]
ENSG00000167236	-49.2068	0.00593791	CCL23	chemokine (C-C motif) ligand 23 [Source:HGNC Symbol;Acc:10622]
ENSG00000256892	-1.68715	0.00594909	MTRNR2L7	MT-RNR2-like 7 [Source:HGNC Symbol;Acc:37164]
ENSG00000258366	-1.34017	0.00595071	RTEL1	regulator of telomere elongation helicase 1 [Source:HGNC Symbol;Acc:15888]
ENSG00000147789	-1.38315	0.00596976	ZNF7	zinc finger protein 7 [Source:HGNC Symbol;Acc:13139]
ENSG00000123411	-1.37315	0.00598283	IKZF4	IKAROS family zinc finger 4 (Eos) [Source:HGNC Symbol;Acc:13179]
ENSG00000159110	-1.56088	0.00604186	IFNAR2	interferon (alpha, beta and omega) receptor 2 [Source:HGNC Symbol;Acc:5433]
ENSG00000172339	1.72219	0.0060434	ALG14	asparagine-linked glycosylation 14 homolog (S. cerevisiae) [Source:HGNC Symbol;Acc:28287]
ENSG00000111912	-1.41152	0.00606556	NCOA7	nuclear receptor coactivator 7 [Source:HGNC Symbol;Acc:21081]
ENSG00000173320	-1.38129	0.00606802	STOX2	storkhead box 2 [Source:HGNC Symbol;Acc:25450]
ENSG00000150527	-1.82459	0.00607696	CTAGE5	CTAGE family, member 5 [Source:HGNC Symbol;Acc:7057]
ENSG00000114315	-1.40889	0.00610285	HES1	hairy and enhancer of split 1, (Drosophila) [Source:HGNC Symbol;Acc:5192]
ENSG00000187889	-1.53528	0.00610792	C1orf168	chromosome 1 open reading frame 168 [Source:HGNC Symbol;Acc:27295]
ENSG00000112964	1.60786	0.00612655	GHR	growth hormone receptor [Source:HGNC Symbol;Acc:4263]
ENSG00000135049	-1.30681	0.00613818	AGTPBP1	ATP/GTP binding protein 1 [Source:HGNC Symbol;Acc:17258]
ENSG00000197142	-1.64579	0.00613912	ACSL5	acyl-CoA synthetase long-chain family member 5 [Source:HGNC Symbol;Acc:16526]
ENSG00000189350	-1.56369	0.00615407	FAM179A	family with sequence similarity 179, member A [Source:HGNC Symbol;Acc:33715]
ENSG00000131584	-1.41753	0.00617769	ACAP3	ArfGAP with coiled-coil, ankyrin repeat and PH domains 3 [Source:HGNC Symbol;Acc:16754]
ENSG00000242247	-1.40961	0.00619531	ARFGAP3	ADP-ribosylation factor GTPase activating protein 3 [Source:HGNC Symbol;Acc:661]
ENSG00000204147	-2.91053	0.00620093	ASAH2B	N-acylsphingosine amidohydrolase (non-lysosomal ceramidase) 2B [Source:HGNC Symbol;Acc:23456]
ENSG00000198756	1.87467	0.00620437	GLT25D2	glycosyltransferase 25 domain containing 2 [Source:HGNC Symbol;Acc:16790]
ENSG00000171448	1.53906	0.00621	ZBTB26	zinc finger and BTB domain containing 26 [Source:HGNC Symbol;Acc:23383]
ENSG00000136048	-2.01077	0.00622991	DRAM1	DNA-damage regulated autophagy modulator 1 [Source:HGNC Symbol;Acc:25645]
ENSG00000070404	2.04324	0.00623479	FSTL3	follistatin-like 3 (secreted glycoprotein) [Source:HGNC Symbol;Acc:3973]
ENSG00000151079	2.9307	0.00623499	KCNA6	potassium voltage-gated channel, shaker-related subfamily, member 6 [Source:HGNC Symbol;Acc:6225]
ENSG00000154016	-1.60473	0.00623922	GRAP	GRB2-related adaptor protein [Source:HGNC Symbol;Acc:4562]
ENSG00000166741	-2.1345	0.00625053	NNMT	nicotinamide N-methyltransferase [Source:HGNC Symbol;Acc:7861]
ENSG00000206053	1.29941	0.00625543	HN1L	hematological and neurological expressed 1-like [Source:HGNC Symbol;Acc:14137]
ENSG00000162631	-3.34629	0.00626253	NTNG1	netrin G1 [Source:HGNC Symbol;Acc:23319]
ENSG00000140563	-3.41114	0.00627197	MCTP2	multiple C2 domains, transmembrane 2 [Source:HGNC Symbol;Acc:25636]
ENSG00000163793	-1.63179	0.00627412	DNAJC5G	DnaJ (Hsp40) homolog, subfamily C, member 5 gamma [Source:HGNC Symbol;Acc:24844]
ENSG00000180532	-2.2026	0.00628086	ZSCAN4	zinc finger and SCAN domain containing 4 [Source:HGNC Symbol;Acc:23709]
ENSG00000160072	-1.53984	0.00628331	ATAD3B	ATPase family, AAA domain containing 3B [Source:HGNC Symbol;Acc:24007]
ENSG00000179399	-3.41175	0.00629232	GPC5	glypican 5 [Source:HGNC Symbol;Acc:4453]
ENSG00000132109	-2.13895	0.0063042	TRIM21	tripartite motif containing 21 [Source:HGNC Symbol;Acc:11312]
ENSG00000120727	1.33192	0.00632065	PAIP2	poly(A) binding protein interacting protein 2 [Source:HGNC Symbol;Acc:17970]
ENSG00000224383	-2.73859	0.00633901	C17orf72	chromosome 17 open reading frame 72 [Source:HGNC Symbol;Acc:25673]
ENSG00000198331	-1.63029	0.0063553	HYLS1	hydrolethalus syndrome 1 [Source:HGNC Symbol;Acc:26558]
ENSG00000131100	1.32747	0.00636007	ATP6V1E1	ATPase, H+ transporting, lysosomal 31kDa, V1 subunit E1 [Source:HGNC Symbol;Acc:857]
ENSG00000138798	-1.35643	0.00636876	EGF	epidermal growth factor [Source:HGNC Symbol;Acc:3229]
ENSG00000138279	1.33278	0.00639042	ANXA7	annexin A7 [Source:HGNC Symbol;Acc:545]
ENSG00000204252	-2.54055	0.00639091	HLA-DOA	major histocompatibility complex, class II, DO alpha [Source:HGNC Symbol;Acc:4936]
ENSG00000175445	1.74159	0.00639889	LPL	lipoprotein lipase [Source:HGNC Symbol;Acc:6677]
ENSG00000113555	1.71571	0.00641175	PCDH12	protocadherin 12 [Source:HGNC Symbol;Acc:8657]
ENSG00000092439	-1.38567	0.00641276	TRPM7	transient receptor potential cation channel, subfamily M, member 7 [Source:HGNC Symbol;Acc:17994]
ENSG00000164946	2.14395	0.00646515	FREM1	FRAS1 related extracellular matrix 1 [Source:HGNC Symbol;Acc:23399]
ENSG00000101199	-1.33329	0.00647269	ARFGAP1	ADP-ribosylation factor GTPase activating protein 1 [Source:HGNC Symbol;Acc:15852]
ENSG00000100146	-1.86626	0.00649445	SOX10	SRY (sex determining region Y)-box 10 [Source:HGNC Symbol;Acc:11190]
ENSG00000141378	-1.5103	0.00650266	PTRH2	peptidyl-tRNA hydrolase 2 [Source:HGNC Symbol;Acc:24265]
ENSG00000175745	4.77124	0.0065069	NR2F1	nuclear receptor subfamily 2, group F, member 1 [Source:HGNC Symbol;Acc:7975]
ENSG00000197483	-1.55516	0.00651541	ZNF628	zinc finger protein 628 [Source:HGNC Symbol;Acc:28054]
ENSG00000179144	-1.62181	0.00652948	GIMAP7	GTPase, IMAP family member 7 [Source:HGNC Symbol;Acc:22404]
ENSG00000124664	-2.61481	0.00654919	SPDEF	SAM pointed domain containing ets transcription factor [Source:HGNC Symbol;Acc:17257]
ENSG00000183324	-2.8842	0.00656967	C15orf60	chromosome 15 open reading frame 60 [Source:HGNC Symbol;Acc:25065]
ENSG00000197579	-1.39757	0.0066076	TOPORS	topoisomerase I binding, arginine/serine-rich, E3 ubiquitin protein ligase [Source:HGNC Symbol;Acc:21653]
ENSG00000185155	8.06879	0.00664029	MIXL1	Mix paired-like homeobox [Source:HGNC Symbol;Acc:13363]
ENSG00000206549	-1.56786	0.00664481	PRSS50	protease, serine, 50 [Source:HGNC Symbol;Acc:17910]
ENSG00000119574	1.56395	0.00665047	ZBTB45	zinc finger and BTB domain containing 45 [Source:HGNC Symbol;Acc:23715]
ENSG00000139865	-2.82241	0.0066514	TTC6	tetratricopeptide repeat domain 6 [Source:HGNC Symbol;Acc:19739]
ENSG00000078804	1.79052	0.0066559	TP53INP2	tumor protein p53 inducible nuclear protein 2 [Source:HGNC Symbol;Acc:16104]
ENSG00000168096	-1.4461	0.00667387	ANKS3	ankyrin repeat and sterile alpha motif domain containing 3 [Source:HGNC Symbol;Acc:29422]
ENSG00000135378	-2.96648	0.00669188	PRRG4	proline rich Gla (G-carboxyglutamic acid) 4 (transmembrane) [Source:HGNC Symbol;Acc:30799]
ENSG00000102103	-1.37007	0.00672307	PQBP1	polyglutamine binding protein 1 [Source:HGNC Symbol;Acc:9330]
ENSG00000256045	-1.54617	0.00672626	MTRNR2L10	MT-RNR2-like 10 [Source:HGNC Symbol;Acc:37167]
ENSG00000196296	-2.03435	0.00673617	ATP2A1	ATPase, Ca++ transporting, cardiac muscle, fast twitch 1 [Source:HGNC Symbol;Acc:811]
ENSG00000105290	2.02976	0.00677338	APLP1	amyloid beta (A4) precursor-like protein 1 [Source:HGNC Symbol;Acc:597]
ENSG00000146858	2.31142	0.0068383	ZC3HAV1L	zinc finger CCCH-type, antiviral 1-like [Source:HGNC Symbol;Acc:22423]
ENSG00000170379	-2.93584	0.00684247	FAM115C	family with sequence similarity 115, member C [Source:HGNC Symbol;Acc:26878]
ENSG00000152578	-2.33944	0.006859	GRIA4	glutamate receptor, ionotropic, AMPA 4 [Source:HGNC Symbol;Acc:4574]
ENSG00000254245	1.71105	0.00686119	PCDHGA3	protocadherin gamma subfamily A, 3 [Source:HGNC Symbol;Acc:8701]
ENSG00000166016	1.69179	0.00686365	ABTB2	ankyrin repeat and BTB (POZ) domain containing 2 [Source:HGNC Symbol;Acc:23842]
ENSG00000133316	-1.3207	0.00689125	WDR74	WD repeat domain 74 [Source:HGNC Symbol;Acc:25529]
ENSG00000187266	-1.40727	0.00691025	EPOR	erythropoietin receptor [Source:HGNC Symbol;Acc:3416]
ENSG00000206527	1.45285	0.00693843	PTPLB	protein tyrosine phosphatase-like (proline instead of catalytic arginine), member b [Source:HGNC Symbol;Acc:9640]
ENSG00000131055	-1.39494	0.00694781	COX4I2	cytochrome c oxidase subunit IV isoform 2 (lung) [Source:HGNC Symbol;Acc:16232]
ENSG00000140459	3.12151	0.00694862	CYP11A1	cytochrome P450, family 11, subfamily A, polypeptide 1 [Source:HGNC Symbol;Acc:2590]
ENSG00000008405	1.89906	0.00695518	CRY1	cryptochrome 1 (photolyase-like) [Source:HGNC Symbol;Acc:2384]
ENSG00000149043	-7.97019	0.00696919	SYT8	synaptotagmin VIII [Source:HGNC Symbol;Acc:19264]
ENSG00000175104	1.48232	0.00697271	TRAF6	TNF receptor-associated factor 6, E3 ubiquitin protein ligase [Source:HGNC Symbol;Acc:12036]
ENSG00000166484	-1.33465	0.00698367	MAPK7	mitogen-activated protein kinase 7 [Source:HGNC Symbol;Acc:6880]
ENSG00000034713	1.37133	0.0070302	GABARAPL2	GABA(A) receptor-associated protein-like 2 [Source:HGNC Symbol;Acc:13291]
ENSG00000137834	1.73968	0.00703135	SMAD6	SMAD family member 6 [Source:HGNC Symbol;Acc:6772]
ENSG00000182118	-1.4531	0.00703956	FAM89A	family with sequence similarity 89, member A [Source:HGNC Symbol;Acc:25057]
ENSG00000112996	1.36831	0.00706569	MRPS30	mitochondrial ribosomal protein S30 [Source:HGNC Symbol;Acc:8769]
ENSG00000172296	-2.05403	0.00706713	SPTLC3	serine palmitoyltransferase, long chain base subunit 3 [Source:HGNC Symbol;Acc:16253]
ENSG00000130177	-1.35454	0.00707933	CDC16	cell division cycle 16 [Source:HGNC Symbol;Acc:1720]
ENSG00000179943	-1.31567	0.00708404	FIZ1	FLT3-interacting zinc finger 1 [Source:HGNC Symbol;Acc:25917]
ENSG00000161888	-2.00202	0.00713253	SPC24	SPC24, NDC80 kinetochore complex component, homolog (S. cerevisiae) [Source:HGNC Symbol;Acc:26913]
ENSG00000145476	-2.03435	0.00716709	CYP4V2	cytochrome P450, family 4, subfamily V, polypeptide 2 [Source:HGNC Symbol;Acc:23198]
ENSG00000179085	-1.36657	0.00717234	DPM3	dolichyl-phosphate mannosyltransferase polypeptide 3 [Source:HGNC Symbol;Acc:3007]
ENSG00000163884	-1.82938	0.00717772	KLF15	Kruppel-like factor 15 [Source:HGNC Symbol;Acc:14536]
ENSG00000181856	-1.29677	0.00718902	SLC2A4	solute carrier family 2 (facilitated glucose transporter), member 4 [Source:HGNC Symbol;Acc:11009]
ENSG00000104833	-2.36148	0.00720896	TUBB4A	tubulin, beta 4A class IVa [Source:HGNC Symbol;Acc:20774]
ENSG00000164610	-1.46715	0.00722473	RP9	retinitis pigmentosa 9 (autosomal dominant) [Source:HGNC Symbol;Acc:10288]
ENSG00000183671	3.46087	0.00722654	GPR1	G protein-coupled receptor 1 [Source:HGNC Symbol;Acc:4463]
ENSG00000119650	1.52266	0.00728915	IFT43	intraflagellar transport 43 homolog (Chlamydomonas) [Source:HGNC Symbol;Acc:29669]
ENSG00000148154	-1.40936	0.00730728	UGCG	UDP-glucose ceramide glucosyltransferase [Source:HGNC Symbol;Acc:12524]
ENSG00000101194	-2.72147	0.00733076	SLC17A9	solute carrier family 17, member 9 [Source:HGNC Symbol;Acc:16192]
ENSG00000103024	-1.37768	0.00734037	NME3	NME/NM23 nucleoside diphosphate kinase 3 [Source:HGNC Symbol;Acc:7851]
ENSG00000089351	-1.49294	0.00736235	GRAMD1A	GRAM domain containing 1A [Source:HGNC Symbol;Acc:29305]
ENSG00000127914	-1.4043	0.00736482	AKAP9	A kinase (PRKA) anchor protein (yotiao) 9 [Source:HGNC Symbol;Acc:379]
ENSG00000127241	1.38735	0.00736626	MASP1	mannan-binding lectin serine peptidase 1 (C4/C2 activating component of Ra-reactive factor) [Source:HGNC Symbol;Acc:6901]
ENSG00000075914	-1.36672	0.00739361	EXOSC7	exosome component 7 [Source:HGNC Symbol;Acc:28112]
ENSG00000088899	-1.44339	0.00739854	PROSAPIP1	ProSAP-interacting protein 1 [Source:UniProtKB/Swiss-Prot;Acc:O60299]
ENSG00000140474	-1.34053	0.00747811	ULK3	unc-51-like kinase 3 (C. elegans) [Source:HGNC Symbol;Acc:19703]
ENSG00000116039	-2.00624	0.00748406	ATP6V1B1	ATPase, H+ transporting, lysosomal 56/58kDa, V1 subunit B1 [Source:HGNC Symbol;Acc:853]
ENSG00000112378	1.33993	0.00748527	PERP	PERP, TP53 apoptosis effector [Source:HGNC Symbol;Acc:17637]
ENSG00000109171	1.36144	0.00750167	SLAIN2	SLAIN motif family, member 2 [Source:HGNC Symbol;Acc:29282]
ENSG00000102796	-1.32868	0.00751856	DHRS12	dehydrogenase/reductase (SDR family) member 12 [Source:HGNC Symbol;Acc:25832]
ENSG00000173598	-1.67865	0.00753344	NUDT4	nudix (nucleoside diphosphate linked moiety X)-type motif 4 [Source:HGNC Symbol;Acc:8051]
ENSG00000162461	2.06137	0.00754855	SLC25A34	solute carrier family 25, member 34 [Source:HGNC Symbol;Acc:27653]
ENSG00000233024	-1.71597	0.0076413	PKD1P1	NPIP-like protein 1 [Source:UniProtKB/Swiss-Prot;Acc:Q86VD5]
ENSG00000205560	1.51779	0.00764862	CPT1B	carnitine palmitoyltransferase 1B (muscle) [Source:HGNC Symbol;Acc:2329]
ENSG00000166925	1.34271	0.00765069	TSC22D4	TSC22 domain family, member 4 [Source:HGNC Symbol;Acc:21696]
ENSG00000196616	-2.61457	0.00767369	ADH1B	alcohol dehydrogenase 1B (class I), beta polypeptide [Source:HGNC Symbol;Acc:250]
ENSG00000102554	-1.71521	0.00769463	KLF5	Kruppel-like factor 5 (intestinal) [Source:HGNC Symbol;Acc:6349]
ENSG00000006695	1.57246	0.00770074	COX10	cytochrome c oxidase assembly homolog 10 (yeast) [Source:HGNC Symbol;Acc:2260]
ENSG00000074416	1.55198	0.00772708	MGLL	monoglyceride lipase [Source:HGNC Symbol;Acc:17038]
ENSG00000175471	-2.24502	0.00773004	MCTP1	multiple C2 domains, transmembrane 1 [Source:HGNC Symbol;Acc:26183]
ENSG00000121769	1.44505	0.00774833	FABP3	fatty acid binding protein 3, muscle and heart (mammary-derived growth inhibitor) [Source:HGNC Symbol;Acc:3557]
ENSG00000179284	-1.30758	0.00778592	DAND5	DAN domain family, member 5 [Source:HGNC Symbol;Acc:26780]
ENSG00000164849	-1.57146	0.00779225	GPR146	G protein-coupled receptor 146 [Source:HGNC Symbol;Acc:21718]
ENSG00000114654	-1.52277	0.00781325	EFCC1	EF-hand and coiled-coil domain containing 1 [Source:HGNC Symbol;Acc:25692]
ENSG00000122859	-10.3191	0.00781914	NEUROG3	neurogenin 3 [Source:HGNC Symbol;Acc:13806]
ENSG00000135018	1.3685	0.00782448	UBQLN1	ubiquilin 1 [Source:HGNC Symbol;Acc:12508]
ENSG00000133619	-1.47193	0.00784887	KRBA1	KRAB-A domain containing 1 [Source:HGNC Symbol;Acc:22228]
ENSG00000102174	-2.57884	0.0078554	PHEX	phosphate regulating endopeptidase homolog, X-linked [Source:HGNC Symbol;Acc:8918]
ENSG00000049192	-1.84945	0.00791026	ADAMTS6	ADAM metallopeptidase with thrombospondin type 1 motif, 6 [Source:HGNC Symbol;Acc:222]
ENSG00000186532	-1.61579	0.00792083	SMYD4	SET and MYND domain containing 4 [Source:HGNC Symbol;Acc:21067]
ENSG00000188897	2.81454	0.00793109	CTD-3088G3.8	Protein LOC400499 [Source:UniProtKB/TrEMBL;Acc:I3L099]
ENSG00000165113	-1.49294	0.00794984	GKAP1	G kinase anchoring protein 1 [Source:HGNC Symbol;Acc:17496]
ENSG00000169122	1.36184	0.00795552	FAM110B	family with sequence similarity 110, member B [Source:HGNC Symbol;Acc:28587]
ENSG00000144283	-1.37775	0.00796247	PKP4	plakophilin 4 [Source:HGNC Symbol;Acc:9026]
ENSG00000178585	-1.30818	0.00798522	CTNNBIP1	catenin, beta interacting protein 1 [Source:HGNC Symbol;Acc:16913]
ENSG00000185437	1.47259	0.00799321	SH3BGR	SH3 domain binding glutamic acid-rich protein [Source:HGNC Symbol;Acc:10822]
ENSG00000181104	1.77122	0.00800415	F2R	coagulation factor II (thrombin) receptor [Source:HGNC Symbol;Acc:3537]
ENSG00000085721	1.38834	0.00806086	RRN3	RRN3 RNA polymerase I transcription factor homolog (S. cerevisiae) [Source:HGNC Symbol;Acc:30346]
ENSG00000005022	1.46629	0.00806406	SLC25A5	solute carrier family 25 (mitochondrial carrier; adenine nucleotide translocator), member 5 [Source:HGNC Symbol;Acc:10991]
ENSG00000163219	-1.59639	0.00809748	ARHGAP25	Rho GTPase activating protein 25 [Source:HGNC Symbol;Acc:28951]
ENSG00000121075	-1.83786	0.00812224	TBX4	T-box 4 [Source:HGNC Symbol;Acc:11603]
ENSG00000118257	1.69107	0.00814116	NRP2	neuropilin 2 [Source:HGNC Symbol;Acc:8005]
ENSG00000163703	1.4929	0.00817637	CRELD1	cysteine-rich with EGF-like domains 1 [Source:HGNC Symbol;Acc:14630]
ENSG00000186281	-2.12949	0.0081812	GPAT2	glycerol-3-phosphate acyltransferase 2, mitochondrial [Source:HGNC Symbol;Acc:27168]
ENSG00000163681	1.54806	0.00818884	SLMAP	sarcolemma associated protein [Source:HGNC Symbol;Acc:16643]
ENSG00000130813	-1.5512	0.00820332	C19orf66	chromosome 19 open reading frame 66 [Source:HGNC Symbol;Acc:25649]
ENSG00000135750	-1.95354	0.00820621	KCNK1	potassium channel, subfamily K, member 1 [Source:HGNC Symbol;Acc:6272]
ENSG00000189134	-1.48188	0.0082219	NKAPL	NFKB activating protein-like [Source:HGNC Symbol;Acc:21584]
ENSG00000126787	-3.12295	0.00827123	DLGAP5	discs, large (Drosophila) homolog-associated protein 5 [Source:HGNC Symbol;Acc:16864]
ENSG00000162706	-2.02656	0.00830559	CADM3	cell adhesion molecule 3 [Source:HGNC Symbol;Acc:17601]
ENSG00000145040	-2.07373	0.00837876	UCN2	urocortin 2 [Source:HGNC Symbol;Acc:18414]
ENSG00000184887	-1.31751	0.0083964	BTBD6	BTB (POZ) domain containing 6 [Source:HGNC Symbol;Acc:19897]
ENSG00000213859	1.60754	0.00841665	KCTD11	potassium channel tetramerisation domain containing 11 [Source:HGNC Symbol;Acc:21302]
ENSG00000169245	-4.75558	0.00843266	CXCL10	chemokine (C-X-C motif) ligand 10 [Source:HGNC Symbol;Acc:10637]
ENSG00000129219	-1.39946	0.00846015	PLD2	phospholipase D2 [Source:HGNC Symbol;Acc:9068]
ENSG00000178127	-1.31749	0.00850304	NDUFV2	NADH dehydrogenase (ubiquinone) flavoprotein 2, 24kDa [Source:HGNC Symbol;Acc:7717]
ENSG00000213085	-4.31407	0.00851041	CCDC19	coiled-coil domain containing 19 [Source:HGNC Symbol;Acc:17229]
ENSG00000082497	1.75106	0.00854816	SERTAD4	SERTA domain containing 4 [Source:HGNC Symbol;Acc:25236]
ENSG00000165898	1.43261	0.00855798	ISCA2	iron-sulfur cluster assembly 2 homolog (S. cerevisiae) [Source:HGNC Symbol;Acc:19857]
ENSG00000174788	-2.46856	0.00857095	PCP2	Purkinje cell protein 2 [Source:HGNC Symbol;Acc:30209]
ENSG00000115977	-1.31195	0.00858272	AAK1	AP2 associated kinase 1 [Source:HGNC Symbol;Acc:19679]
ENSG00000187514	-1.42598	0.0086397	PTMA	prothymosin, alpha [Source:HGNC Symbol;Acc:9623]
ENSG00000143256	-1.31483	0.00864791	PFDN2	prefoldin subunit 2 [Source:HGNC Symbol;Acc:8867]
ENSG00000160050	-1.62585	0.00872221	CCDC28B	coiled-coil domain containing 28B [Source:HGNC Symbol;Acc:28163]
ENSG00000144802	-1.67561	0.00872883	NFKBIZ	nuclear factor of kappa light polypeptide gene enhancer in B-cells inhibitor, zeta [Source:HGNC Symbol;Acc:29805]
ENSG00000232112	-1.40683	0.00876206	TMA7	translational machinery associated 7 homolog (S. cerevisiae) [Source:HGNC Symbol;Acc:26932]
ENSG00000100949	-1.41656	0.00876276	RABGGTA	Rab geranylgeranyltransferase, alpha subunit [Source:HGNC Symbol;Acc:9795]
ENSG00000119689	1.39031	0.0087635	DLST	dihydrolipoamide S-succinyltransferase (E2 component of 2-oxo-glutarate complex) [Source:HGNC Symbol;Acc:2911]
ENSG00000182492	1.46494	0.00877808	BGN	biglycan [Source:HGNC Symbol;Acc:1044]
ENSG00000176046	-1.55444	0.00880153	NUPR1	nuclear protein, transcriptional regulator, 1 [Source:HGNC Symbol;Acc:29990]
ENSG00000111012	-2.06189	0.00880158	CYP27B1	cytochrome P450, family 27, subfamily B, polypeptide 1 [Source:HGNC Symbol;Acc:2606]
ENSG00000164983	-1.54065	0.00886296	TMEM65	transmembrane protein 65 [Source:HGNC Symbol;Acc:25203]
ENSG00000188523	-2.40822	0.00893398	C9orf171	chromosome 9 open reading frame 171 [Source:HGNC Symbol;Acc:33776]
ENSG00000167522	-1.3776	0.00893915	ANKRD11	ankyrin repeat domain 11 [Source:HGNC Symbol;Acc:21316]
ENSG00000109339	1.81701	0.00895405	MAPK10	mitogen-activated protein kinase 10 [Source:HGNC Symbol;Acc:6872]
ENSG00000107140	-1.29396	0.00896716	TESK1	testis-specific kinase 1 [Source:HGNC Symbol;Acc:11731]
ENSG00000171155	1.3691	0.00897335	C1GALT1C1	C1GALT1-specific chaperone 1 [Source:HGNC Symbol;Acc:24338]
ENSG00000185112	-1.41135	0.00898089	FAM43A	family with sequence similarity 43, member A [Source:HGNC Symbol;Acc:26888]
ENSG00000154645	8.65828	0.00900836	CHODL	chondrolectin [Source:HGNC Symbol;Acc:17807]
ENSG00000115361	2.42066	0.00900872	ACADL	acyl-CoA dehydrogenase, long chain [Source:HGNC Symbol;Acc:88]
ENSG00000141639	2.06918	0.00903117	MAPK4	mitogen-activated protein kinase 4 [Source:HGNC Symbol;Acc:6878]
ENSG00000085644	-1.31594	0.00905734	ZNF213	zinc finger protein 213 [Source:HGNC Symbol;Acc:13005]
ENSG00000188994	-1.31813	0.00908383	ZNF292	zinc finger protein 292 [Source:HGNC Symbol;Acc:18410]
ENSG00000142089	-1.63696	0.00908666	IFITM3	interferon induced transmembrane protein 3 [Source:HGNC Symbol;Acc:5414]
ENSG00000136697	-7.77885	0.0091134	IL1F10	interleukin 1 family, member 10 (theta) [Source:HGNC Symbol;Acc:15552]
ENSG00000160285	-1.30273	0.00911511	LSS	lanosterol synthase (2,3-oxidosqualene-lanosterol cyclase) [Source:HGNC Symbol;Acc:6708]
ENSG00000205208	1.65453	0.00911715	C4orf46	chromosome 4 open reading frame 46 [Source:HGNC Symbol;Acc:27320]
ENSG00000047617	1.69744	0.00911741	ANO2	anoctamin 2 [Source:HGNC Symbol;Acc:1183]
ENSG00000165659	1.57732	0.00912168	DACH1	dachshund homolog 1 (Drosophila) [Source:HGNC Symbol;Acc:2663]
ENSG00000197063	-1.34222	0.00915134	MAFG	v-maf musculoaponeurotic fibrosarcoma oncogene homolog G (avian) [Source:HGNC Symbol;Acc:6781]
ENSG00000187800	1.38801	0.00917909	PEAR1	platelet endothelial aggregation receptor 1 [Source:HGNC Symbol;Acc:33631]
ENSG00000137177	1.37464	0.00918657	KIF13A	kinesin family member 13A [Source:HGNC Symbol;Acc:14566]
ENSG00000148053	2.06413	0.00922805	NTRK2	neurotrophic tyrosine kinase, receptor, type 2 [Source:HGNC Symbol;Acc:8032]
ENSG00000146540	1.58363	0.0092681	C7orf50	chromosome 7 open reading frame 50 [Source:HGNC Symbol;Acc:22421]
ENSG00000198612	1.30746	0.00926817	COPS8	COP9 constitutive photomorphogenic homolog subunit 8 (Arabidopsis) [Source:HGNC Symbol;Acc:24335]
ENSG00000179314	-1.3799	0.00928437	WSCD1	WSC domain containing 1 [Source:HGNC Symbol;Acc:29060]
ENSG00000134716	1.50185	0.00928904	CYP2J2	cytochrome P450, family 2, subfamily J, polypeptide 2 [Source:HGNC Symbol;Acc:2634]
ENSG00000057019	1.632	0.00929693	DCBLD2	discoidin, CUB and LCCL domain containing 2 [Source:HGNC Symbol;Acc:24627]
ENSG00000156671	-1.30527	0.00932389	SAMD8	sterile alpha motif domain containing 8 [Source:HGNC Symbol;Acc:26320]
ENSG00000152409	-1.34041	0.00934191	JMY	junction mediating and regulatory protein, p53 cofactor [Source:HGNC Symbol;Acc:28916]
ENSG00000085662	1.38479	0.00934761	AKR1B1	aldo-keto reductase family 1, member B1 (aldose reductase) [Source:HGNC Symbol;Acc:381]
ENSG00000149922	-1.81924	0.00935173	TBX6	T-box 6 [Source:HGNC Symbol;Acc:11605]
ENSG00000075420	1.41718	0.00935237	FNDC3B	fibronectin type III domain containing 3B [Source:HGNC Symbol;Acc:24670]
ENSG00000151835	1.58056	0.00937109	SACS	spastic ataxia of Charlevoix-Saguenay (sacsin) [Source:HGNC Symbol;Acc:10519]
ENSG00000178078	-1.62605	0.00941973	STAP2	signal transducing adaptor family member 2 [Source:HGNC Symbol;Acc:30430]
ENSG00000170837	1.90184	0.0094264	GPR27	G protein-coupled receptor 27 [Source:HGNC Symbol;Acc:4482]
ENSG00000197343	-1.31481	0.00944878	ZNF655	zinc finger protein 655 [Source:HGNC Symbol;Acc:30899]
ENSG00000129993	-1.4197	0.00945734	CBFA2T3	core-binding factor, runt domain, alpha subunit 2; translocated to, 3 [Source:HGNC Symbol;Acc:1537]
ENSG00000175220	1.55113	0.00953262	ARHGAP1	Rho GTPase activating protein 1 [Source:HGNC Symbol;Acc:673]
ENSG00000241106	-4.99559	0.00955909	HLA-DOB	major histocompatibility complex, class II, DO beta [Source:HGNC Symbol;Acc:4937]
ENSG00000186462	2.02693	0.00956117	NAP1L2	nucleosome assembly protein 1-like 2 [Source:HGNC Symbol;Acc:7638]
ENSG00000198796	-1.40072	0.009577	ALPK2	alpha-kinase 2 [Source:HGNC Symbol;Acc:20565]
ENSG00000164266	3.34799	0.00958067	SPINK1	serine peptidase inhibitor, Kazal type 1 [Source:HGNC Symbol;Acc:11244]
ENSG00000152782	1.65084	0.00958262	PANK1	pantothenate kinase 1 [Source:HGNC Symbol;Acc:8598]
ENSG00000165678	1.37121	0.0095829	GHITM	growth hormone inducible transmembrane protein [Source:HGNC Symbol;Acc:17281]
ENSG00000102760	1.44501	0.00959508	RGCC	regulator of cell cycle [Source:HGNC Symbol;Acc:20369]
ENSG00000111405	-1.96306	0.00961145	ENDOU	endonuclease, polyU-specific [Source:HGNC Symbol;Acc:14369]
ENSG00000110921	-1.45689	0.00961599	MVK	mevalonate kinase [Source:HGNC Symbol;Acc:7530]
ENSG00000188015	-2.98482	0.00963098	S100A3	S100 calcium binding protein A3 [Source:HGNC Symbol;Acc:10493]
ENSG00000136738	1.45053	0.00965725	STAM	signal transducing adaptor molecule (SH3 domain and ITAM motif) 1 [Source:HGNC Symbol;Acc:11357]
ENSG00000119318	1.44801	0.00967763	RAD23B	RAD23 homolog B (S. cerevisiae) [Source:HGNC Symbol;Acc:9813]
ENSG00000144824	1.52341	0.00971029	PHLDB2	pleckstrin homology-like domain, family B, member 2 [Source:HGNC Symbol;Acc:29573]
ENSG00000116761	-1.58772	0.00976498	CTH	cystathionase (cystathionine gamma-lyase) [Source:HGNC Symbol;Acc:2501]
ENSG00000139370	1.34948	0.00983578	SLC15A4	solute carrier family 15, member 4 [Source:HGNC Symbol;Acc:23090]
ENSG00000196141	1.30377	0.00984314	SPATS2L	spermatogenesis associated, serine-rich 2-like [Source:HGNC Symbol;Acc:24574]
ENSG00000204334	3.32138	0.00986788	ERICH2	glutamate-rich 2 [Source:HGNC Symbol;Acc:44395]
ENSG00000185880	-1.74964	0.00993243	TRIM69	tripartite motif containing 69 [Source:HGNC Symbol;Acc:17857]
ENSG00000125730	-2.73618	0.00994859	C3	complement component 3 [Source:HGNC Symbol;Acc:1318]
ENSG00000177426	-1.50113	0.00994892	TGIF1	TGFB-induced factor homeobox 1 [Source:HGNC Symbol;Acc:11776]
ENSG00000160844	-1.5464	0.00995703	GATS	Putative protein GATS [Source:UniProtKB/Swiss-Prot;Acc:Q8NAP1]
ENSG00000116815	1.32567	0.00996513	CD58	CD58 molecule [Source:HGNC Symbol;Acc:1688]
ENSG00000183426	-1.829	0.00998305	NPIP	nuclear pore complex interacting protein [Source:HGNC Symbol;Acc:7909]
ENSG00000138442	1.39532	0.0100274	WDR12	WD repeat domain 12 [Source:HGNC Symbol;Acc:14098]
ENSG00000124107	5.26304	0.0100301	SLPI	secretory leukocyte peptidase inhibitor [Source:HGNC Symbol;Acc:11092]
ENSG00000185404	-1.61764	0.0100476	SP140L	SP140 nuclear body protein-like [Source:HGNC Symbol;Acc:25105]
ENSG00000065150	1.31857	0.0100644	IPO5	importin 5 [Source:HGNC Symbol;Acc:6402]
ENSG00000108854	-1.39643	0.0100696	SMURF2	SMAD specific E3 ubiquitin protein ligase 2 [Source:HGNC Symbol;Acc:16809]
ENSG00000173626	-2.32591	0.0101056	BET3L	BET3 like (S. cerevisiae) [Source:HGNC Symbol;Acc:21090]
ENSG00000119431	-1.43144	0.0101305	HDHD3	haloacid dehalogenase-like hydrolase domain containing 3 [Source:HGNC Symbol;Acc:28171]
ENSG00000109684	-2.21613	0.0101309	CLNK	cytokine-dependent hematopoietic cell linker [Source:HGNC Symbol;Acc:17438]
ENSG00000170581	-1.852	0.01017	STAT2	signal transducer and activator of transcription 2, 113kDa [Source:HGNC Symbol;Acc:11363]
ENSG00000121318	-2.95602	0.0101841	TAS2R10	taste receptor, type 2, member 10 [Source:HGNC Symbol;Acc:14918]
ENSG00000171282	-1.45186	0.0102362	BAHCC1	BAH domain and coiled-coil containing 1 [Source:HGNC Symbol;Acc:29279]
ENSG00000156239	1.3685	0.0102585	N6AMT1	N-6 adenine-specific DNA methyltransferase 1 (putative) [Source:HGNC Symbol;Acc:16021]
ENSG00000155093	1.65306	0.0103275	PTPRN2	protein tyrosine phosphatase, receptor type, N polypeptide 2 [Source:HGNC Symbol;Acc:9677]
ENSG00000214967	-1.8269	0.0103507	RP11-467M13.1	Uncharacterized protein [Source:UniProtKB/TrEMBL;Acc:E9PJI5]
ENSG00000184677	-1.41105	0.0103508	ZBTB40	zinc finger and BTB domain containing 40 [Source:HGNC Symbol;Acc:29045]
ENSG00000132313	1.32857	0.0103544	MRPL35	mitochondrial ribosomal protein L35 [Source:HGNC Symbol;Acc:14489]
ENSG00000100253	-6.50872	0.0103787	MIOX	myo-inositol oxygenase [Source:HGNC Symbol;Acc:14522]
ENSG00000158773	-1.39454	0.0103907	USF1	upstream transcription factor 1 [Source:HGNC Symbol;Acc:12593]
ENSG00000206150	-2.35254	0.0104189	RNASE13	ribonuclease, RNase A family, 13 (non-active) [Source:HGNC Symbol;Acc:25285]
ENSG00000111834	-1.93778	0.0104686	RSPH4A	radial spoke head 4 homolog A (Chlamydomonas) [Source:HGNC Symbol;Acc:21558]
ENSG00000170965	-3.58007	0.0104853	PLAC1	placenta-specific 1 [Source:HGNC Symbol;Acc:9044]
ENSG00000211460	1.32158	0.0105555	TSN	translin [Source:HGNC Symbol;Acc:12379]
ENSG00000235194	-1.39368	0.0105647	PPP1R3E	protein phosphatase 1, regulatory subunit 3E [Source:HGNC Symbol;Acc:14943]
ENSG00000118762	1.29128	0.0105696	PKD2	polycystic kidney disease 2 (autosomal dominant) [Source:HGNC Symbol;Acc:9009]
ENSG00000167733	-1.5802	0.010572	HSD11B1L	hydroxysteroid (11-beta) dehydrogenase 1-like [Source:HGNC Symbol;Acc:30419]
ENSG00000072071	-1.42368	0.0105942	LPHN1	latrophilin 1 [Source:HGNC Symbol;Acc:20973]
ENSG00000158019	1.31991	0.0106324	BRE	brain and reproductive organ-expressed (TNFRSF1A modulator) [Source:HGNC Symbol;Acc:1106]
ENSG00000186642	1.65627	0.010634	PDE2A	phosphodiesterase 2A, cGMP-stimulated [Source:HGNC Symbol;Acc:8777]
ENSG00000115705	-1.91916	0.0106349	TPO	thyroid peroxidase [Source:HGNC Symbol;Acc:12015]
ENSG00000177427	1.50716	0.0106381	SMCR7	Smith-Magenis syndrome chromosome region, candidate 7 [Source:HGNC Symbol;Acc:17920]
ENSG00000229809	-1.4301	0.0106397	ZNF688	zinc finger protein 688 [Source:HGNC Symbol;Acc:30489]
ENSG00000147166	1.4001	0.0106885	ITGB1BP2	integrin beta 1 binding protein (melusin) 2 [Source:HGNC Symbol;Acc:6154]
ENSG00000188483	-1.5145	0.0106891	IER5L	immediate early response 5-like [Source:HGNC Symbol;Acc:23679]
ENSG00000117054	1.64602	0.0107168	ACADM	acyl-CoA dehydrogenase, C-4 to C-12 straight chain [Source:HGNC Symbol;Acc:89]
ENSG00000120952	-41.1723	0.0107433	PRAMEF2	PRAME family member 2 [Source:HGNC Symbol;Acc:28841]
ENSG00000087303	1.348	0.0107552	NID2	nidogen 2 (osteonidogen) [Source:HGNC Symbol;Acc:13389]
ENSG00000007237	1.64394	0.0107575	GAS7	growth arrest-specific 7 [Source:HGNC Symbol;Acc:4169]
ENSG00000178038	-1.39523	0.0107591	ALS2CL	ALS2 C-terminal like [Source:HGNC Symbol;Acc:20605]
ENSG00000180383	7.18456	0.0107689	DEFB124	defensin, beta 124 [Source:HGNC Symbol;Acc:18104]
ENSG00000196196	-1.81354	0.0107846	HRCT1	histidine rich carboxyl terminus 1 [Source:HGNC Symbol;Acc:33872]
ENSG00000132481	-1.35681	0.0108053	TRIM47	tripartite motif containing 47 [Source:HGNC Symbol;Acc:19020]
ENSG00000133937	75.5601	0.010816	GSC	goosecoid homeobox [Source:HGNC Symbol;Acc:4612]
ENSG00000114861	-1.31269	0.0108173	FOXP1	forkhead box P1 [Source:HGNC Symbol;Acc:3823]
ENSG00000108946	1.57034	0.0108434	PRKAR1A	protein kinase, cAMP-dependent, regulatory, type I, alpha [Source:HGNC Symbol;Acc:9388]
ENSG00000174738	-1.98066	0.0108598	NR1D2	nuclear receptor subfamily 1, group D, member 2 [Source:HGNC Symbol;Acc:7963]
ENSG00000168140	-1.43769	0.0108793	VASN	vasorin [Source:HGNC Symbol;Acc:18517]
ENSG00000162032	-1.34541	0.0109083	SPSB3	splA/ryanodine receptor domain and SOCS box containing 3 [Source:HGNC Symbol;Acc:30629]
ENSG00000138650	8.06879	0.0109321	PCDH10	protocadherin 10 [Source:HGNC Symbol;Acc:13404]
ENSG00000151474	-1.44229	0.0109417	FRMD4A	FERM domain containing 4A [Source:HGNC Symbol;Acc:25491]
ENSG00000169282	1.90995	0.0109878	KCNAB1	potassium voltage-gated channel, shaker-related subfamily, beta member 1 [Source:HGNC Symbol;Acc:6228]
ENSG00000171121	-2.31093	0.0109996	KCNMB3	potassium large conductance calcium-activated channel, subfamily M beta member 3 [Source:HGNC Symbol;Acc:6287]
ENSG00000214078	-1.38137	0.0110688	CPNE1	copine I [Source:HGNC Symbol;Acc:2314]
ENSG00000174851	1.35063	0.011106	YIF1A	Yip1 interacting factor homolog A (S. cerevisiae) [Source:HGNC Symbol;Acc:16688]
ENSG00000158286	-1.43994	0.0111061	RNF207	ring finger protein 207 [Source:HGNC Symbol;Acc:32947]
ENSG00000166130	-1.87772	0.0111122	IKBIP	IKBKB interacting protein [Source:HGNC Symbol;Acc:26430]
ENSG00000170469	-1.45689	0.0111182	SPATA24	spermatogenesis associated 24 [Source:HGNC Symbol;Acc:27322]
ENSG00000213672	1.42609	0.0111212	NCKIPSD	NCK interacting protein with SH3 domain [Source:HGNC Symbol;Acc:15486]
ENSG00000182974	-33.1379	0.0111691	OR4M2	olfactory receptor, family 4, subfamily M, member 2 [Source:HGNC Symbol;Acc:15373]
ENSG00000205791	1.73041	0.0111736	LOH12CR2	loss of heterozygosity, 12, chromosomal region 2 (non-protein coding) [Source:HGNC Symbol;Acc:26524]
ENSG00000108055	-1.3309	0.0111938	SMC3	structural maintenance of chromosomes 3 [Source:HGNC Symbol;Acc:2468]
ENSG00000119714	2.52594	0.0112026	GPR68	G protein-coupled receptor 68 [Source:HGNC Symbol;Acc:4519]
ENSG00000160360	-1.33502	0.0112039	GPSM1	G-protein signaling modulator 1 [Source:HGNC Symbol;Acc:17858]
ENSG00000203734	2.92264	0.0112071	ECT2L	epithelial cell transforming sequence 2 oncogene-like [Source:HGNC Symbol;Acc:21118]
ENSG00000131873	-1.43421	0.0112276	CHSY1	chondroitin sulfate synthase 1 [Source:HGNC Symbol;Acc:17198]
ENSG00000188747	-1.6399	0.0112582	NOXA1	NADPH oxidase activator 1 [Source:HGNC Symbol;Acc:10668]
ENSG00000100592	-1.30885	0.0112826	DAAM1	dishevelled associated activator of morphogenesis 1 [Source:HGNC Symbol;Acc:18142]
ENSG00000117984	1.42597	0.0113066	CTSD	cathepsin D [Source:HGNC Symbol;Acc:2529]
ENSG00000197905	-1.66294	0.0113268	TEAD4	TEA domain family member 4 [Source:HGNC Symbol;Acc:11717]
ENSG00000138119	-1.63722	0.0113491	MYOF	myoferlin [Source:HGNC Symbol;Acc:3656]
ENSG00000253426	1.74547	0.0113998	RP11-10A14.4	Uncharacterized protein [Source:UniProtKB/TrEMBL;Acc:E5RH78]
ENSG00000126602	1.39443	0.0114868	TRAP1	TNF receptor-associated protein 1 [Source:HGNC Symbol;Acc:16264]
ENSG00000166676	-2.72333	0.011517	TVP23A	trans-golgi network vesicle protein 23 homolog A (S. cerevisiae) [Source:HGNC Symbol;Acc:20398]
ENSG00000135457	1.34064	0.0115483	TFCP2	transcription factor CP2 [Source:HGNC Symbol;Acc:11748]
ENSG00000164576	-1.36817	0.0115604	SAP30L	SAP30-like [Source:HGNC Symbol;Acc:25663]
ENSG00000125870	-1.30556	0.0115611	SNRPB2	small nuclear ribonucleoprotein polypeptide B [Source:HGNC Symbol;Acc:11155]
ENSG00000160271	-1.34036	0.011596	RALGDS	ral guanine nucleotide dissociation stimulator [Source:HGNC Symbol;Acc:9842]
ENSG00000174482	-4.91281	0.0116075	LINGO2	leucine rich repeat and Ig domain containing 2 [Source:HGNC Symbol;Acc:21207]
ENSG00000197561	-2.96796	0.0116131	ELANE	elastase, neutrophil expressed [Source:HGNC Symbol;Acc:3309]
ENSG00000179477	-5.60237	0.0116325	ALOX12B	arachidonate 12-lipoxygenase, 12R type [Source:HGNC Symbol;Acc:430]
ENSG00000007392	-1.44324	0.0116744	LUC7L	LUC7-like (S. cerevisiae) [Source:HGNC Symbol;Acc:6723]
ENSG00000160299	-1.45848	0.0116804	PCNT	pericentrin [Source:HGNC Symbol;Acc:16068]
ENSG00000168216	1.32194	0.0116913	LMBRD1	LMBR1 domain containing 1 [Source:HGNC Symbol;Acc:23038]
ENSG00000198848	1.76718	0.0117008	CES1	carboxylesterase 1 [Source:HGNC Symbol;Acc:1863]
ENSG00000099204	-1.31273	0.0117314	ABLIM1	actin binding LIM protein 1 [Source:HGNC Symbol;Acc:78]
ENSG00000159720	1.38307	0.0117383	ATP6V0D1	ATPase, H+ transporting, lysosomal 38kDa, V0 subunit d1 [Source:HGNC Symbol;Acc:13724]
ENSG00000181264	1.44486	0.0117471	TMEM136	transmembrane protein 136 [Source:HGNC Symbol;Acc:28280]
ENSG00000002726	3.49695	0.0117594	ABP1	amiloride binding protein 1 (amine oxidase (copper-containing)) [Source:HGNC Symbol;Acc:80]
ENSG00000110723	-2.81948	0.0117696	EXPH5	exophilin 5 [Source:HGNC Symbol;Acc:30578]
ENSG00000008516	-2.42974	0.0117849	MMP25	matrix metallopeptidase 25 [Source:HGNC Symbol;Acc:14246]
ENSG00000188021	1.31469	0.0117985	UBQLN2	ubiquilin 2 [Source:HGNC Symbol;Acc:12509]
ENSG00000184232	1.48113	0.0118084	OAF	OAF homolog (Drosophila) [Source:HGNC Symbol;Acc:28752]
ENSG00000158113	3.40517	0.0118116	LRRC43	leucine rich repeat containing 43 [Source:HGNC Symbol;Acc:28562]
ENSG00000188811	1.3941	0.0118195	NHLRC3	NHL repeat containing 3 [Source:HGNC Symbol;Acc:33751]
ENSG00000153406	-1.53695	0.0118201	NMRAL1	NmrA-like family domain containing 1 [Source:HGNC Symbol;Acc:24987]
ENSG00000083457	1.53704	0.0118397	ITGAE	integrin, alpha E (antigen CD103, human mucosal lymphocyte antigen 1; alpha polypeptide) [Source:HGNC Symbol;Acc:6147]
ENSG00000116133	1.44313	0.0118832	DHCR24	24-dehydrocholesterol reductase [Source:HGNC Symbol;Acc:2859]
ENSG00000187595	3.48373	0.0119008	ZNF385C	zinc finger protein 385C [Source:HGNC Symbol;Acc:33722]
ENSG00000188984	-2.62634	0.0119479	AADACL3	arylacetamide deacetylase-like 3 [Source:HGNC Symbol;Acc:32037]
ENSG00000121743	-1.75116	0.0119923	GJA3	gap junction protein, alpha 3, 46kDa [Source:HGNC Symbol;Acc:4277]
ENSG00000133026	1.43136	0.0119977	MYH10	myosin, heavy chain 10, non-muscle [Source:HGNC Symbol;Acc:7568]
ENSG00000099904	-1.36914	0.0120039	ZDHHC8	zinc finger, DHHC-type containing 8 [Source:HGNC Symbol;Acc:18474]
ENSG00000153048	-1.51868	0.0120171	CARHSP1	calcium regulated heat stable protein 1, 24kDa [Source:HGNC Symbol;Acc:17150]
ENSG00000178201	1.58069	0.0120232	VN1R1	vomeronasal 1 receptor 1 [Source:HGNC Symbol;Acc:13548]
ENSG00000185009	1.34931	0.0120349	AP3M1	adaptor-related protein complex 3, mu 1 subunit [Source:HGNC Symbol;Acc:569]
ENSG00000170540	1.43122	0.0120373	ARL6IP1	ADP-ribosylation factor-like 6 interacting protein 1 [Source:HGNC Symbol;Acc:697]
ENSG00000099282	-1.40606	0.0120626	TSPAN15	tetraspanin 15 [Source:HGNC Symbol;Acc:23298]
ENSG00000134686	-1.32587	0.012095	PHC2	polyhomeotic homolog 2 (Drosophila) [Source:HGNC Symbol;Acc:3183]
ENSG00000175426	-2.78672	0.0121185	PCSK1	proprotein convertase subtilisin/kexin type 1 [Source:HGNC Symbol;Acc:8743]
ENSG00000132530	-1.386	0.0121222	XAF1	XIAP associated factor 1 [Source:HGNC Symbol;Acc:30932]
ENSG00000137474	-1.44218	0.0121253	MYO7A	myosin VIIA [Source:HGNC Symbol;Acc:7606]
ENSG00000177103	-1.42635	0.0121262	DSCAML1	Down syndrome cell adhesion molecule like 1 [Source:HGNC Symbol;Acc:14656]
ENSG00000133678	1.39827	0.0121299	TMEM254	transmembrane protein 254 [Source:HGNC Symbol;Acc:25804]
ENSG00000171471	1.54473	0.0121459	MAP1LC3B2	microtubule-associated protein 1 light chain 3 beta 2 [Source:HGNC Symbol;Acc:34390]
ENSG00000145979	1.35639	0.0121658	TBC1D7	TBC1 domain family, member 7 [Source:HGNC Symbol;Acc:21066]
ENSG00000161618	-1.60706	0.0121817	ALDH16A1	aldehyde dehydrogenase 16 family, member A1 [Source:HGNC Symbol;Acc:28114]
ENSG00000198711	-3.99889	0.0122964	C1orf191	chromosome 1 open reading frame 191 [Source:HGNC Symbol;Acc:32328]
ENSG00000162383	3.44202	0.0123537	SLC1A7	solute carrier family 1 (glutamate transporter), member 7 [Source:HGNC Symbol;Acc:10945]
ENSG00000101544	1.54473	0.0123566	ADNP2	ADNP homeobox 2 [Source:HGNC Symbol;Acc:23803]
ENSG00000106991	1.46446	0.0123683	ENG	endoglin [Source:HGNC Symbol;Acc:3349]
ENSG00000148356	-1.33605	0.0123899	LRSAM1	leucine rich repeat and sterile alpha motif containing 1 [Source:HGNC Symbol;Acc:25135]
ENSG00000144791	1.36751	0.0123926	LIMD1	LIM domains containing 1 [Source:HGNC Symbol;Acc:6612]
ENSG00000112759	-1.33446	0.0124641	SLC29A1	solute carrier family 29 (nucleoside transporters), member 1 [Source:HGNC Symbol;Acc:11003]
ENSG00000133818	1.60901	0.0124717	RRAS2	related RAS viral (r-ras) oncogene homolog 2 [Source:HGNC Symbol;Acc:17271]
ENSG00000226232	-1.63474	0.0124761	RP11-419C5.2	Uncharacterized protein [Source:UniProtKB/TrEMBL;Acc:F8VRJ9]
ENSG00000165495	-1.44877	0.0125006	PKNOX2	PBX/knotted 1 homeobox 2 [Source:HGNC Symbol;Acc:16714]
ENSG00000103540	1.38969	0.0125242	CCP110	centriolar coiled coil protein 110kDa [Source:HGNC Symbol;Acc:24342]
ENSG00000069020	-1.36822	0.0125466	MAST4	microtubule associated serine/threonine kinase family member 4 [Source:HGNC Symbol;Acc:19037]
ENSG00000062822	-1.61168	0.0126118	POLD1	polymerase (DNA directed), delta 1, catalytic subunit [Source:HGNC Symbol;Acc:9175]
ENSG00000019991	-1.73752	0.0126264	HGF	hepatocyte growth factor (hepapoietin A; scatter factor) [Source:HGNC Symbol;Acc:4893]
ENSG00000157554	-1.29951	0.0127542	ERG	v-ets erythroblastosis virus E26 oncogene homolog (avian) [Source:HGNC Symbol;Acc:3446]
ENSG00000156966	-2.69064	0.0127732	B3GNT7	UDP-GlcNAc:betaGal beta-1,3-N-acetylglucosaminyltransferase 7 [Source:HGNC Symbol;Acc:18811]
ENSG00000169184	2.02071	0.0127825	MN1	meningioma (disrupted in balanced translocation) 1 [Source:HGNC Symbol;Acc:7180]
ENSG00000130653	-1.48493	0.0128057	PNPLA7	patatin-like phospholipase domain containing 7 [Source:HGNC Symbol;Acc:24768]
ENSG00000117595	1.51945	0.0128071	IRF6	interferon regulatory factor 6 [Source:HGNC Symbol;Acc:6121]
ENSG00000186603	-3.32361	0.0128313	HPDL	4-hydroxyphenylpyruvate dioxygenase-like [Source:HGNC Symbol;Acc:28242]
ENSG00000075643	-2.44093	0.0128327	MOCOS	molybdenum cofactor sulfurase [Source:HGNC Symbol;Acc:18234]
ENSG00000118777	1.5707	0.0128489	ABCG2	ATP-binding cassette, sub-family G (WHITE), member 2 [Source:HGNC Symbol;Acc:74]
ENSG00000105287	-1.38639	0.0129188	PRKD2	protein kinase D2 [Source:HGNC Symbol;Acc:17293]
ENSG00000112494	-4.22324	0.0129267	UNC93A	unc-93 homolog A (C. elegans) [Source:HGNC Symbol;Acc:12570]
ENSG00000179454	-1.57186	0.0129317	KLHL28	kelch-like 28 (Drosophila) [Source:HGNC Symbol;Acc:19741]
ENSG00000145734	-1.31406	0.0129373	BDP1	B double prime 1, subunit of RNA polymerase III transcription initiation factor IIIB [Source:HGNC Symbol;Acc:13652]
ENSG00000175267	-1.83149	0.0129626	VWA3A	von Willebrand factor A domain containing 3A [Source:HGNC Symbol;Acc:27088]
ENSG00000204310	1.30269	0.0129988	AGPAT1	1-acylglycerol-3-phosphate O-acyltransferase 1 [Source:HGNC Symbol;Acc:324]
ENSG00000099715	-4.56018	0.0130041	PCDH11Y	protocadherin 11 Y-linked [Source:HGNC Symbol;Acc:15813]
ENSG00000170044	-3.58007	0.0130126	ZPLD1	zona pellucida-like domain containing 1 [Source:HGNC Symbol;Acc:27022]
ENSG00000134070	-1.55146	0.0130303	IRAK2	interleukin-1 receptor-associated kinase 2 [Source:HGNC Symbol;Acc:6113]
ENSG00000118596	-1.41234	0.0130529	SLC16A7	solute carrier family 16, member 7 (monocarboxylic acid transporter 2) [Source:HGNC Symbol;Acc:10928]
ENSG00000182912	-2.1276	0.0130557	C21orf90	chromosome 21 open reading frame 90 [Source:HGNC Symbol;Acc:16428]
ENSG00000174109	1.63277	0.013152	C16orf91	chromosome 16 open reading frame 91 [Source:HGNC Symbol;Acc:27558]
ENSG00000104856	-1.58729	0.0131551	RELB	v-rel reticuloendotheliosis viral oncogene homolog B [Source:HGNC Symbol;Acc:9956]
ENSG00000172935	-1.75419	0.0132282	MRGPRF	MAS-related GPR, member F [Source:HGNC Symbol;Acc:24828]
ENSG00000157873	-1.64198	0.0132337	TNFRSF14	tumor necrosis factor receptor superfamily, member 14 [Source:HGNC Symbol;Acc:11912]
ENSG00000148671	-1.61818	0.0132341	C10orf116	chromosome 10 open reading frame 116 [Source:HGNC Symbol;Acc:24043]
ENSG00000116981	3.00167	0.0132371	NT5C1A	5'-nucleotidase, cytosolic IA [Source:HGNC Symbol;Acc:17819]
ENSG00000134323	2.77767	0.0132936	MYCN	v-myc myelocytomatosis viral related oncogene, neuroblastoma derived (avian) [Source:HGNC Symbol;Acc:7559]
ENSG00000177666	1.46792	0.0133768	PNPLA2	patatin-like phospholipase domain containing 2 [Source:HGNC Symbol;Acc:30802]
ENSG00000162989	3.20796	0.0133781	KCNJ3	potassium inwardly-rectifying channel, subfamily J, member 3 [Source:HGNC Symbol;Acc:6264]
ENSG00000139131	1.42799	0.0133793	YARS2	tyrosyl-tRNA synthetase 2, mitochondrial [Source:HGNC Symbol;Acc:24249]
ENSG00000255874	-3.23502	0.0134034	LINC00346	long intergenic non-protein coding RNA 346 [Source:HGNC Symbol;Acc:27492]
ENSG00000145506	-2.02976	0.0134318	NKD2	naked cuticle homolog 2 (Drosophila) [Source:HGNC Symbol;Acc:17046]
ENSG00000214787	48.9315	0.0134337	MS4A4E	membrane-spanning 4-domains, subfamily A, member 4E [Source:HGNC Symbol;Acc:14284]
ENSG00000171115	-1.3613	0.0134787	GIMAP8	GTPase, IMAP family member 8 [Source:HGNC Symbol;Acc:21792]
ENSG00000243660	-1.64834	0.0134869	ZNF487P	zinc finger protein 487, pseudogene [Source:HGNC Symbol;Acc:23488]
ENSG00000068885	1.39317	0.0135061	IFT80	intraflagellar transport 80 homolog (Chlamydomonas) [Source:HGNC Symbol;Acc:29262]
ENSG00000116353	1.31612	0.013536	MECR	mitochondrial trans-2-enoyl-CoA reductase [Source:HGNC Symbol;Acc:19691]
ENSG00000232040	2.04618	0.0135848	SCAND3	SCAN domain containing 3 [Source:HGNC Symbol;Acc:13851]
ENSG00000216490	-2.88794	0.0136161	IFI30	interferon, gamma-inducible protein 30 [Source:HGNC Symbol;Acc:5398]
ENSG00000162782	-5.47437	0.0136182	TDRD5	tudor domain containing 5 [Source:HGNC Symbol;Acc:20614]
ENSG00000137077	-2.16379	0.0136194	CCL21	chemokine (C-C motif) ligand 21 [Source:HGNC Symbol;Acc:10620]
ENSG00000143870	1.30461	0.0136253	PDIA6	protein disulfide isomerase family A, member 6 [Source:HGNC Symbol;Acc:30168]
ENSG00000070423	-1.38154	0.0136469	RNF126	ring finger protein 126 [Source:HGNC Symbol;Acc:21151]
ENSG00000165507	-2.48381	0.013695	C10orf10	chromosome 10 open reading frame 10 [Source:HGNC Symbol;Acc:23355]
ENSG00000197766	-1.56429	0.0137184	CFD	complement factor D (adipsin) [Source:HGNC Symbol;Acc:2771]
ENSG00000198431	1.38954	0.0137366	TXNRD1	thioredoxin reductase 1 [Source:HGNC Symbol;Acc:12437]
ENSG00000131943	-1.3233	0.0137425	C19orf12	chromosome 19 open reading frame 12 [Source:HGNC Symbol;Acc:25443]
ENSG00000066926	1.44323	0.0137463	FECH	ferrochelatase [Source:HGNC Symbol;Acc:3647]
ENSG00000104671	1.33726	0.0137651	DCTN6	dynactin 6 [Source:HGNC Symbol;Acc:16964]
ENSG00000140157	-1.32182	0.0137701	NIPA2	non imprinted in Prader-Willi/Angelman syndrome 2 [Source:HGNC Symbol;Acc:17044]
ENSG00000152082	-1.52678	0.0137734	MZT2B	mitotic spindle organizing protein 2B [Source:HGNC Symbol;Acc:25886]
ENSG00000137073	-1.29636	0.0137911	UBAP2	ubiquitin associated protein 2 [Source:HGNC Symbol;Acc:14185]
ENSG00000031823	-1.29307	0.0138116	RANBP3	RAN binding protein 3 [Source:HGNC Symbol;Acc:9850]
ENSG00000105784	-1.69679	0.013817	RUNDC3B	RUN domain containing 3B [Source:HGNC Symbol;Acc:30286]
ENSG00000113749	-1.40138	0.0138229	HRH2	histamine receptor H2 [Source:HGNC Symbol;Acc:5183]
ENSG00000180694	1.41682	0.013844	TMEM64	transmembrane protein 64 [Source:HGNC Symbol;Acc:25441]
ENSG00000113068	1.39136	0.0138701	PFDN1	prefoldin subunit 1 [Source:HGNC Symbol;Acc:8866]
ENSG00000159871	-2.91173	0.0138837	LYPD5	LY6/PLAUR domain containing 5 [Source:HGNC Symbol;Acc:26397]
ENSG00000112695	1.32707	0.0138994	COX7A2	cytochrome c oxidase subunit VIIa polypeptide 2 (liver) [Source:HGNC Symbol;Acc:2288]
ENSG00000101017	-1.71924	0.0139273	CD40	CD40 molecule, TNF receptor superfamily member 5 [Source:HGNC Symbol;Acc:11919]
ENSG00000121594	-3.44363	0.013942	CD80	CD80 molecule [Source:HGNC Symbol;Acc:1700]
ENSG00000141577	-1.39102	0.0139464	AZI1	5-azacytidine induced 1 [Source:HGNC Symbol;Acc:29511]
ENSG00000164440	1.30523	0.0139621	TXLNB	taxilin beta [Source:HGNC Symbol;Acc:21617]
ENSG00000186020	-1.32568	0.0139896	ZNF529	zinc finger protein 529 [Source:HGNC Symbol;Acc:29328]
ENSG00000204498	-1.41332	0.0140063	NFKBIL1	nuclear factor of kappa light polypeptide gene enhancer in B-cells inhibitor-like 1 [Source:HGNC Symbol;Acc:7800]
ENSG00000155962	-1.56718	0.0140264	CLIC2	chloride intracellular channel 2 [Source:HGNC Symbol;Acc:2063]
ENSG00000160326	-1.66325	0.0140272	SLC2A6	solute carrier family 2 (facilitated glucose transporter), member 6 [Source:HGNC Symbol;Acc:11011]
ENSG00000109610	1.51271	0.014071	SOD3	superoxide dismutase 3, extracellular [Source:HGNC Symbol;Acc:11181]
ENSG00000080709	-1.53786	0.0140815	KCNN2	potassium intermediate/small conductance calcium-activated channel, subfamily N, member 2 [Source:HGNC Symbol;Acc:6291]
ENSG00000137825	-1.49587	0.0140991	ITPKA	inositol-trisphosphate 3-kinase A [Source:HGNC Symbol;Acc:6178]
ENSG00000129204	8.4043	0.014108	USP6	ubiquitin specific peptidase 6 (Tre-2 oncogene) [Source:HGNC Symbol;Acc:12629]
ENSG00000144476	1.47581	0.0141114	CXCR7	chemokine (C-X-C motif) receptor 7 [Source:HGNC Symbol;Acc:23692]
ENSG00000116783	-1.39761	0.0143554	TNNI3K	TNNI3 interacting kinase [Source:HGNC Symbol;Acc:19661]
ENSG00000155016	1.59658	0.0143652	CYP2U1	cytochrome P450, family 2, subfamily U, polypeptide 1 [Source:HGNC Symbol;Acc:20582]
ENSG00000013441	-1.35723	0.0144187	CLK1	CDC-like kinase 1 [Source:HGNC Symbol;Acc:2068]
ENSG00000092969	1.97282	0.0144199	TGFB2	transforming growth factor, beta 2 [Source:HGNC Symbol;Acc:11768]
ENSG00000115963	1.36834	0.0144788	RND3	Rho family GTPase 3 [Source:HGNC Symbol;Acc:671]
ENSG00000218891	-1.42345	0.0144809	ZNF579	zinc finger protein 579 [Source:HGNC Symbol;Acc:26646]
ENSG00000151773	-1.62173	0.0144933	CCDC122	coiled-coil domain containing 122 [Source:HGNC Symbol;Acc:26478]
ENSG00000133574	-1.45426	0.0145864	GIMAP4	GTPase, IMAP family member 4 [Source:HGNC Symbol;Acc:21872]
ENSG00000162433	1.34425	0.0146006	AK4	adenylate kinase 4 [Source:HGNC Symbol;Acc:363]
ENSG00000143156	1.52636	0.0146232	NME7	NME/NM23 family member 7 [Source:HGNC Symbol;Acc:20461]
ENSG00000182810	1.40405	0.0147787	DDX28	DEAD (Asp-Glu-Ala-Asp) box polypeptide 28 [Source:HGNC Symbol;Acc:17330]
ENSG00000142409	-1.35765	0.0148475	ZNF787	zinc finger protein 787 [Source:HGNC Symbol;Acc:26998]
ENSG00000258388	-2.93643	0.0148489	EGFL8	Epidermal growth factor-like protein 8; Lysosomal thioesterase PPT2 [Source:UniProtKB/TrEMBL;Acc:A2ABN6]
ENSG00000176658	1.67552	0.0148637	MYO1D	myosin ID [Source:HGNC Symbol;Acc:7598]
ENSG00000163873	-1.75329	0.0148712	GRIK3	glutamate receptor, ionotropic, kainate 3 [Source:HGNC Symbol;Acc:4581]
ENSG00000154813	1.34609	0.0149117	DPH3	DPH3, KTI11 homolog (S. cerevisiae) [Source:HGNC Symbol;Acc:27717]
ENSG00000078596	1.35893	0.0149272	ITM2A	integral membrane protein 2A [Source:HGNC Symbol;Acc:6173]
ENSG00000186628	-1.32855	0.015026	FSD2	fibronectin type III and SPRY domain containing 2 [Source:HGNC Symbol;Acc:18024]
ENSG00000013573	-2.01367	0.0150482	DDX11	DEAD/H (Asp-Glu-Ala-Asp/His) box helicase 11 [Source:HGNC Symbol;Acc:2736]
ENSG00000130829	-3.73269	0.0150501	DUSP9	dual specificity phosphatase 9 [Source:HGNC Symbol;Acc:3076]
ENSG00000047230	-1.33419	0.0150581	CTPS2	CTP synthase 2 [Source:HGNC Symbol;Acc:2520]
ENSG00000149806	-1.33548	0.0150797	FAU	Finkel-Biskis-Reilly murine sarcoma virus (FBR-MuSV) ubiquitously expressed [Source:HGNC Symbol;Acc:3597]
ENSG00000124422	1.35734	0.0150813	USP22	ubiquitin specific peptidase 22 [Source:HGNC Symbol;Acc:12621]
ENSG00000103876	1.32245	0.015085	FAH	fumarylacetoacetate hydrolase (fumarylacetoacetase) [Source:HGNC Symbol;Acc:3579]
ENSG00000188389	2.37499	0.015099	PDCD1	programmed cell death 1 [Source:HGNC Symbol;Acc:8760]
ENSG00000168101	1.30034	0.0151037	NUDT16L1	nudix (nucleoside diphosphate linked moiety X)-type motif 16-like 1 [Source:HGNC Symbol;Acc:28154]
ENSG00000133657	1.39553	0.0151464	ATP13A3	ATPase type 13A3 [Source:HGNC Symbol;Acc:24113]
ENSG00000243156	-1.41869	0.0151495	MICAL3	microtubule associated monoxygenase, calponin and LIM domain containing 3 [Source:HGNC Symbol;Acc:24694]
ENSG00000091317	1.3691	0.0151935	CMTM6	CKLF-like MARVEL transmembrane domain containing 6 [Source:HGNC Symbol;Acc:19177]
ENSG00000135917	-2.67154	0.0151939	SLC19A3	solute carrier family 19, member 3 [Source:HGNC Symbol;Acc:16266]
ENSG00000243646	-1.4488	0.0152998	IL10RB	interleukin 10 receptor, beta [Source:HGNC Symbol;Acc:5965]
ENSG00000075035	-3.2641	0.015302	WSCD2	WSC domain containing 2 [Source:HGNC Symbol;Acc:29117]
ENSG00000122224	3.96463	0.0153123	LY9	lymphocyte antigen 9 [Source:HGNC Symbol;Acc:6730]
ENSG00000071073	-1.46753	0.0153483	MGAT4A	mannosyl (alpha-1,3-)-glycoprotein beta-1,4-N-acetylglucosaminyltransferase, isozyme A [Source:HGNC Symbol;Acc:7047]
ENSG00000203945	2.80535	0.0153521	RP11-274K13.2	Novel protein; Uncharacterized protein [Source:UniProtKB/TrEMBL;Acc:Q5JPQ1]
ENSG00000186231	-2.99696	0.0153844	KLHL32	kelch-like 32 (Drosophila) [Source:HGNC Symbol;Acc:21221]
ENSG00000139330	8.65828	0.01539	KERA	keratocan [Source:HGNC Symbol;Acc:6309]
ENSG00000116350	-1.29461	0.0153955	SRSF4	serine/arginine-rich splicing factor 4 [Source:HGNC Symbol;Acc:10786]
ENSG00000204410	-1.73462	0.0153996	MSH5	mutS homolog 5 (E. coli) [Source:HGNC Symbol;Acc:7328]
ENSG00000204388	1.38141	0.0154565	HSPA1B	heat shock 70kDa protein 1B [Source:HGNC Symbol;Acc:5233]
ENSG00000185090	1.91607	0.0154812	MANEAL	mannosidase, endo-alpha-like [Source:HGNC Symbol;Acc:26452]
ENSG00000146247	-1.32795	0.0154875	PHIP	pleckstrin homology domain interacting protein [Source:HGNC Symbol;Acc:15673]
ENSG00000148444	1.29811	0.0154901	COMMD3	COMM domain containing 3 [Source:HGNC Symbol;Acc:23332]
ENSG00000109189	1.42969	0.0155531	USP46	ubiquitin specific peptidase 46 [Source:HGNC Symbol;Acc:20075]
ENSG00000160818	-1.3536	0.0156081	GPATCH4	G patch domain containing 4 [Source:HGNC Symbol;Acc:25982]
ENSG00000152518	-1.38578	0.0156549	ZFP36L2	ZFP36 ring finger protein-like 2 [Source:HGNC Symbol;Acc:1108]
ENSG00000169087	-1.33673	0.0156705	HSPBAP1	HSPB (heat shock 27kDa) associated protein 1 [Source:HGNC Symbol;Acc:16389]
ENSG00000121858	-1.78532	0.0156846	TNFSF10	tumor necrosis factor (ligand) superfamily, member 10 [Source:HGNC Symbol;Acc:11925]
ENSG00000091136	1.37256	0.0156865	LAMB1	laminin, beta 1 [Source:HGNC Symbol;Acc:6486]
ENSG00000162976	1.29716	0.0156881	PQLC3	PQ loop repeat containing 3 [Source:HGNC Symbol;Acc:28503]
ENSG00000107338	1.54601	0.0156897	SHB	Src homology 2 domain containing adaptor protein B [Source:HGNC Symbol;Acc:10838]
ENSG00000174808	-3.63733	0.0157052	BTC	betacellulin [Source:HGNC Symbol;Acc:1121]
ENSG00000069188	1.82937	0.0157302	SDK2	sidekick cell adhesion molecule 2 [Source:HGNC Symbol;Acc:19308]
ENSG00000168243	-2.60247	0.0157505	GNG4	guanine nucleotide binding protein (G protein), gamma 4 [Source:HGNC Symbol;Acc:4407]
ENSG00000178445	-3.18617	0.0157505	GLDC	glycine dehydrogenase (decarboxylating) [Source:HGNC Symbol;Acc:4313]
ENSG00000023445	-1.90016	0.0157597	BIRC3	baculoviral IAP repeat containing 3 [Source:HGNC Symbol;Acc:591]
ENSG00000171862	1.36268	0.0157969	PTEN	phosphatase and tensin homolog [Source:HGNC Symbol;Acc:9588]
ENSG00000187634	3.1812	0.0158022	SAMD11	sterile alpha motif domain containing 11 [Source:HGNC Symbol;Acc:28706]
ENSG00000145014	-1.53623	0.015884	TMEM44	transmembrane protein 44 [Source:HGNC Symbol;Acc:25120]
ENSG00000141469	1.3892	0.0159193	SLC14A1	solute carrier family 14 (urea transporter), member 1 (Kidd blood group) [Source:HGNC Symbol;Acc:10918]
ENSG00000180822	-1.35078	0.015922	PSMG4	proteasome (prosome, macropain) assembly chaperone 4 [Source:HGNC Symbol;Acc:21108]
ENSG00000076685	1.35416	0.0159495	NT5C2	5'-nucleotidase, cytosolic II [Source:HGNC Symbol;Acc:8022]
ENSG00000164885	1.43506	0.0159714	CDK5	cyclin-dependent kinase 5 [Source:HGNC Symbol;Acc:1774]
ENSG00000083544	-1.34983	0.0159888	TDRD3	tudor domain containing 3 [Source:HGNC Symbol;Acc:20612]
ENSG00000166510	-1.37556	0.0159972	CCDC68	coiled-coil domain containing 68 [Source:HGNC Symbol;Acc:24350]
ENSG00000153237	-1.98026	0.0160471	CCDC148	coiled-coil domain containing 148 [Source:HGNC Symbol;Acc:25191]
ENSG00000104714	-1.43505	0.0160501	ERICH1	glutamate-rich 1 [Source:HGNC Symbol;Acc:27234]
ENSG00000100139	-1.29068	0.0160851	MICALL1	MICAL-like 1 [Source:HGNC Symbol;Acc:29804]
ENSG00000132386	1.41156	0.0160939	SERPINF1	serpin peptidase inhibitor, clade F (alpha-2 antiplasmin, pigment epithelium derived factor), member 1 [Source:HGNC Symbol;Acc:8824]
ENSG00000167657	1.46537	0.0160951	DAPK3	death-associated protein kinase 3 [Source:HGNC Symbol;Acc:2676]
ENSG00000125746	1.3464	0.0160967	EML2	echinoderm microtubule associated protein like 2 [Source:HGNC Symbol;Acc:18035]
ENSG00000185513	-1.38104	0.0161368	L3MBTL1	l(3)mbt-like 1 (Drosophila) [Source:HGNC Symbol;Acc:15905]
ENSG00000168497	1.33979	0.0161611	SDPR	serum deprivation response [Source:HGNC Symbol;Acc:10690]
ENSG00000162804	-1.29765	0.0161687	SNED1	sushi, nidogen and EGF-like domains 1 [Source:HGNC Symbol;Acc:24696]
ENSG00000196172	2.02982	0.0161692	ZNF681	zinc finger protein 681 [Source:HGNC Symbol;Acc:26457]
ENSG00000183401	-1.33467	0.0161761	CCDC159	coiled-coil domain containing 159 [Source:HGNC Symbol;Acc:26996]
ENSG00000166473	1.55094	0.0161896	DKFZP686J19100	Polycystic kidney disease protein 1-like 2 [Source:UniProtKB/Swiss-Prot;Acc:Q7Z442]
ENSG00000158966	-1.67242	0.016236	CACHD1	cache domain containing 1 [Source:HGNC Symbol;Acc:29314]
ENSG00000204920	-1.47836	0.0162702	ZNF155	zinc finger protein 155 [Source:HGNC Symbol;Acc:12940]
ENSG00000163026	1.48212	0.0162708	C2orf44	chromosome 2 open reading frame 44 [Source:HGNC Symbol;Acc:26157]
ENSG00000215375	-1.44145	0.0163346	MYL5	myosin, light chain 5, regulatory [Source:HGNC Symbol;Acc:7586]
ENSG00000070193	-3.23502	0.0163571	FGF10	fibroblast growth factor 10 [Source:HGNC Symbol;Acc:3666]
ENSG00000080608	-1.38765	0.0163626	KIAA0020	KIAA0020 [Source:HGNC Symbol;Acc:29676]
ENSG00000180035	-1.47134	0.0163707	ZNF48	zinc finger protein 48 [Source:HGNC Symbol;Acc:13114]
ENSG00000140526	1.67045	0.0163717	ABHD2	abhydrolase domain containing 2 [Source:HGNC Symbol;Acc:18717]
ENSG00000184497	-1.66293	0.0164198	TMEM255B	transmembrane protein 255B [Source:HGNC Symbol;Acc:28297]
ENSG00000092445	1.76389	0.0164241	TYRO3	TYRO3 protein tyrosine kinase [Source:HGNC Symbol;Acc:12446]
ENSG00000145348	1.37164	0.0164762	TBCK	TBC1 domain containing kinase [Source:HGNC Symbol;Acc:28261]
ENSG00000134825	1.29195	0.0164816	TMEM258	transmembrane protein 258 [Source:HGNC Symbol;Acc:1164]
ENSG00000100678	-2.444	0.0164997	SLC8A3	solute carrier family 8 (sodium/calcium exchanger), member 3 [Source:HGNC Symbol;Acc:11070]
ENSG00000224982	-1.5968	0.0165014	TMEM233	transmembrane protein 233 [Source:HGNC Symbol;Acc:37219]
ENSG00000254997	-7.77885	0.0165063	KRTAP5-9	keratin associated protein 5-9 [Source:HGNC Symbol;Acc:23604]
ENSG00000064932	-1.4544	0.0165288	SBNO2	strawberry notch homolog 2 (Drosophila) [Source:HGNC Symbol;Acc:29158]
ENSG00000119688	-1.42809	0.0165514	ABCD4	ATP-binding cassette, sub-family D (ALD), member 4 [Source:HGNC Symbol;Acc:68]
ENSG00000065357	-1.49915	0.0165524	DGKA	diacylglycerol kinase, alpha 80kDa [Source:HGNC Symbol;Acc:2849]
ENSG00000198400	2.22097	0.0165738	NTRK1	neurotrophic tyrosine kinase, receptor, type 1 [Source:HGNC Symbol;Acc:8031]
ENSG00000159339	43.6057	0.0166046	PADI4	peptidyl arginine deiminase, type IV [Source:HGNC Symbol;Acc:18368]
ENSG00000169203	-1.70735	0.0166442	NPIPL3	Uncharacterized protein [Source:UniProtKB/TrEMBL;Acc:A8MQ56]
ENSG00000129465	-1.70411	0.0166524	RIPK3	receptor-interacting serine-threonine kinase 3 [Source:HGNC Symbol;Acc:10021]
ENSG00000197355	-1.66922	0.0166693	UAP1L1	UDP-N-acteylglucosamine pyrophosphorylase 1-like 1 [Source:HGNC Symbol;Acc:28082]
ENSG00000136888	1.30361	0.0167247	ATP6V1G1	ATPase, H+ transporting, lysosomal 13kDa, V1 subunit G1 [Source:HGNC Symbol;Acc:864]
ENSG00000137285	6.00558	0.0167324	TUBB2B	tubulin, beta 2B class IIb [Source:HGNC Symbol;Acc:30829]
ENSG00000048540	2.27706	0.0168017	LMO3	LIM domain only 3 (rhombotin-like 2) [Source:HGNC Symbol;Acc:6643]
ENSG00000179363	-3.28703	0.0168028	TMEM31	transmembrane protein 31 [Source:HGNC Symbol;Acc:28601]
ENSG00000168542	1.52811	0.0168046	COL3A1	collagen, type III, alpha 1 [Source:HGNC Symbol;Acc:2201]
ENSG00000145681	2.72773	0.0168439	HAPLN1	hyaluronan and proteoglycan link protein 1 [Source:HGNC Symbol;Acc:2380]
ENSG00000119669	-1.31048	0.0168731	IRF2BPL	interferon regulatory factor 2 binding protein-like [Source:HGNC Symbol;Acc:14282]
ENSG00000173272	-1.69692	0.0169261	MZT2A	mitotic spindle organizing protein 2A [Source:HGNC Symbol;Acc:33187]
ENSG00000148384	-1.3637	0.01696	INPP5E	inositol polyphosphate-5-phosphatase, 72 kDa [Source:HGNC Symbol;Acc:21474]
ENSG00000140398	-1.46783	0.01697	NEIL1	nei endonuclease VIII-like 1 (E. coli) [Source:HGNC Symbol;Acc:18448]
ENSG00000176171	1.39903	0.01698	BNIP3	BCL2/adenovirus E1B 19kDa interacting protein 3 [Source:HGNC Symbol;Acc:1084]
ENSG00000137801	-1.65862	0.0169969	THBS1	thrombospondin 1 [Source:HGNC Symbol;Acc:11785]
ENSG00000164488	1.81085	0.0170439	DACT2	dapper, antagonist of beta-catenin, homolog 2 (Xenopus laevis) [Source:HGNC Symbol;Acc:21231]
ENSG00000118946	-1.36622	0.0172744	PCDH17	protocadherin 17 [Source:HGNC Symbol;Acc:14267]
ENSG00000205155	-1.41926	0.0173072	PSENEN	presenilin enhancer 2 homolog (C. elegans) [Source:HGNC Symbol;Acc:30100]
ENSG00000110328	1.40359	0.0173293	GALNT18	UDP-N-acetyl-alpha-D-galactosamine:polypeptide N-acetylgalactosaminyltransferase 18 [Source:HGNC Symbol;Acc:30488]
ENSG00000160013	-1.43132	0.0173673	PTGIR	prostaglandin I2 (prostacyclin) receptor (IP) [Source:HGNC Symbol;Acc:9602]
ENSG00000136689	-3.40229	0.0174369	IL1RN	interleukin 1 receptor antagonist [Source:HGNC Symbol;Acc:6000]
ENSG00000105926	-1.47271	0.017479	MPP6	membrane protein, palmitoylated 6 (MAGUK p55 subfamily member 6) [Source:HGNC Symbol;Acc:18167]
ENSG00000145882	1.6259	0.0175185	PCYOX1L	prenylcysteine oxidase 1 like [Source:HGNC Symbol;Acc:28477]
ENSG00000254667	-2.2346	0.0175998	AP000783.1	Uncharacterized protein [Source:UniProtKB/TrEMBL;Acc:E9PS84]
ENSG00000159166	-1.90746	0.0176706	LAD1	ladinin 1 [Source:HGNC Symbol;Acc:6472]
ENSG00000130193	1.48109	0.0176801	THEM6	thioesterase superfamily member 6 [Source:HGNC Symbol;Acc:29656]
ENSG00000183571	2.32723	0.0177118	PGPEP1L	pyroglutamyl-peptidase I-like [Source:HGNC Symbol;Acc:27080]
ENSG00000117906	1.31714	0.0177167	RCN2	reticulocalbin 2, EF-hand calcium binding domain [Source:HGNC Symbol;Acc:9935]
ENSG00000088179	1.3517	0.0177638	PTPN4	protein tyrosine phosphatase, non-receptor type 4 (megakaryocyte) [Source:HGNC Symbol;Acc:9656]
ENSG00000069696	-2.75972	0.0177701	DRD4	dopamine receptor D4 [Source:HGNC Symbol;Acc:3025]
ENSG00000066279	-1.82999	0.0177909	ASPM	asp (abnormal spindle) homolog, microcephaly associated (Drosophila) [Source:HGNC Symbol;Acc:19048]
ENSG00000205439	38.28	0.0178755	KRTAP12-3	keratin associated protein 12-3 [Source:HGNC Symbol;Acc:20531]
ENSG00000167565	-1.37938	0.0179515	SERTAD3	SERTA domain containing 3 [Source:HGNC Symbol;Acc:17931]
ENSG00000180479	-1.51327	0.0180352	ZNF571	zinc finger protein 571 [Source:HGNC Symbol;Acc:25000]
ENSG00000090006	1.57167	0.0180641	LTBP4	latent transforming growth factor beta binding protein 4 [Source:HGNC Symbol;Acc:6717]
ENSG00000188888	2.12648	0.0181031	GPR179	G protein-coupled receptor 179 [Source:HGNC Symbol;Acc:31371]
ENSG00000065970	-1.3363	0.0181447	FOXJ2	forkhead box J2 [Source:HGNC Symbol;Acc:24818]
ENSG00000137804	2.03787	0.0181564	NUSAP1	nucleolar and spindle associated protein 1 [Source:HGNC Symbol;Acc:18538]
ENSG00000138646	-1.92872	0.0182569	HERC5	HECT and RLD domain containing E3 ubiquitin protein ligase 5 [Source:HGNC Symbol;Acc:24368]
ENSG00000065361	-1.71092	0.0182578	ERBB3	v-erb-b2 erythroblastic leukemia viral oncogene homolog 3 (avian) [Source:HGNC Symbol;Acc:3431]
ENSG00000116690	2.04135	0.0183022	PRG4	proteoglycan 4 [Source:HGNC Symbol;Acc:9364]
ENSG00000143374	1.29867	0.0183198	TARS2	threonyl-tRNA synthetase 2, mitochondrial (putative) [Source:HGNC Symbol;Acc:30740]
ENSG00000187713	1.32627	0.0183577	TMEM203	transmembrane protein 203 [Source:HGNC Symbol;Acc:28217]
ENSG00000145833	-1.29986	0.0183644	DDX46	DEAD (Asp-Glu-Ala-Asp) box polypeptide 46 [Source:HGNC Symbol;Acc:18681]
ENSG00000148600	-1.66917	0.0183949	CDHR1	cadherin-related family member 1 [Source:HGNC Symbol;Acc:14550]
ENSG00000171617	1.6411	0.0184259	ENC1	ectodermal-neural cortex 1 (with BTB domain) [Source:HGNC Symbol;Acc:3345]
ENSG00000149403	-2.51096	0.018484	GRIK4	glutamate receptor, ionotropic, kainate 4 [Source:HGNC Symbol;Acc:4582]
ENSG00000154447	-1.35677	0.0185079	SH3RF1	SH3 domain containing ring finger 1 [Source:HGNC Symbol;Acc:17650]
ENSG00000179954	1.96331	0.0185496	SSC5D	scavenger receptor cysteine rich domain containing (5 domains) [Source:HGNC Symbol;Acc:26641]
ENSG00000164976	1.70878	0.0185542	KIAA1161	KIAA1161 [Source:HGNC Symbol;Acc:19918]
ENSG00000188779	-1.87247	0.0186147	SKOR1	SKI family transcriptional corepressor 1 [Source:HGNC Symbol;Acc:21326]
ENSG00000158796	-1.30061	0.0186429	DEDD	death effector domain containing [Source:HGNC Symbol;Acc:2755]
ENSG00000101843	1.39163	0.0186638	PSMD10	proteasome (prosome, macropain) 26S subunit, non-ATPase, 10 [Source:HGNC Symbol;Acc:9555]
ENSG00000169583	2.08832	0.0186737	CLIC3	chloride intracellular channel 3 [Source:HGNC Symbol;Acc:2064]
ENSG00000196511	1.32532	0.0186747	TPK1	thiamin pyrophosphokinase 1 [Source:HGNC Symbol;Acc:17358]
ENSG00000152527	2.41328	0.0186751	PLEKHH2	pleckstrin homology domain containing, family H (with MyTH4 domain) member 2 [Source:HGNC Symbol;Acc:30506]
ENSG00000046651	-1.32934	0.0186807	OFD1	oral-facial-digital syndrome 1 [Source:HGNC Symbol;Acc:2567]
ENSG00000168135	1.79831	0.0186817	KCNJ4	potassium inwardly-rectifying channel, subfamily J, member 4 [Source:HGNC Symbol;Acc:6265]
ENSG00000104738	1.30488	0.0187007	MCM4	minichromosome maintenance complex component 4 [Source:HGNC Symbol;Acc:6947]
ENSG00000089195	-1.37228	0.0187022	TRMT6	tRNA methyltransferase 6 homolog (S. cerevisiae) [Source:HGNC Symbol;Acc:20900]
ENSG00000145335	1.89691	0.0187099	SNCA	synuclein, alpha (non A4 component of amyloid precursor) [Source:HGNC Symbol;Acc:11138]
ENSG00000130203	-1.39452	0.0187318	APOE	apolipoprotein E [Source:HGNC Symbol;Acc:613]
ENSG00000136643	-1.35565	0.0187911	RPS6KC1	ribosomal protein S6 kinase, 52kDa, polypeptide 1 [Source:HGNC Symbol;Acc:10439]
ENSG00000235478	-2.96454	0.0188878	AC006946.15	Uncharacterized protein [Source:UniProtKB/TrEMBL;Acc:C9JKK2]
ENSG00000107014	2.45553	0.0188936	RLN2	relaxin 2 [Source:HGNC Symbol;Acc:10027]
ENSG00000155760	1.42777	0.0189551	FZD7	frizzled family receptor 7 [Source:HGNC Symbol;Acc:4045]
ENSG00000154175	1.65068	0.0189872	ABI3BP	ABI family, member 3 (NESH) binding protein [Source:HGNC Symbol;Acc:17265]
ENSG00000005448	1.61584	0.0190585	WDR54	WD repeat domain 54 [Source:HGNC Symbol;Acc:25770]
ENSG00000183386	-1.35794	0.0190773	FHL3	four and a half LIM domains 3 [Source:HGNC Symbol;Acc:3704]
ENSG00000198208	1.48866	0.0191084	RPS6KL1	ribosomal protein S6 kinase-like 1 [Source:HGNC Symbol;Acc:20222]
ENSG00000178772	2.21554	0.019162	CPN2	carboxypeptidase N, polypeptide 2 [Source:HGNC Symbol;Acc:2313]
ENSG00000112992	1.39298	0.0191647	NNT	nicotinamide nucleotide transhydrogenase [Source:HGNC Symbol;Acc:7863]
ENSG00000185989	-1.48847	0.0191977	RASA3	RAS p21 protein activator 3 [Source:HGNC Symbol;Acc:20331]
ENSG00000086065	1.3099	0.0192007	CHMP5	charged multivesicular body protein 5 [Source:HGNC Symbol;Acc:26942]
ENSG00000075711	1.41634	0.0192249	DLG1	discs, large homolog 1 (Drosophila) [Source:HGNC Symbol;Acc:2900]
ENSG00000103175	-1.79135	0.0192641	WFDC1	WAP four-disulfide core domain 1 [Source:HGNC Symbol;Acc:15466]
ENSG00000243509	-1.59173	0.0192703	TNFRSF6B	tumor necrosis factor receptor superfamily, member 6b, decoy [Source:HGNC Symbol;Acc:11921]
ENSG00000159199	-1.29398	0.0192761	ATP5G1	ATP synthase, H+ transporting, mitochondrial Fo complex, subunit C1 (subunit 9) [Source:HGNC Symbol;Acc:841]
ENSG00000111790	1.31501	0.0193034	FGFR1OP2	FGFR1 oncogene partner 2 [Source:HGNC Symbol;Acc:23098]
ENSG00000198919	1.43592	0.0193272	DZIP3	DAZ interacting protein 3, zinc finger [Source:HGNC Symbol;Acc:30938]
ENSG00000104549	1.60045	0.0193474	SQLE	squalene epoxidase [Source:HGNC Symbol;Acc:11279]
ENSG00000241186	-6.14305	0.0193623	TDGF1	teratocarcinoma-derived growth factor 1 [Source:HGNC Symbol;Acc:11701]
ENSG00000011405	-1.31485	0.0193688	PIK3C2A	phosphatidylinositol-4-phosphate 3-kinase, catalytic subunit type 2 alpha [Source:HGNC Symbol;Acc:8971]
ENSG00000140465	-4.16569	0.0193957	CYP1A1	cytochrome P450, family 1, subfamily A, polypeptide 1 [Source:HGNC Symbol;Acc:2595]
ENSG00000196678	1.47649	0.0194204	ERI2	ERI1 exoribonuclease family member 2 [Source:HGNC Symbol;Acc:30541]
ENSG00000079689	-3.89223	0.0194325	SCGN	secretagogin, EF-hand calcium binding protein [Source:HGNC Symbol;Acc:16941]
ENSG00000005007	1.42739	0.0194496	UPF1	UPF1 regulator of nonsense transcripts homolog (yeast) [Source:HGNC Symbol;Acc:9962]
ENSG00000184588	1.61299	0.0194528	PDE4B	phosphodiesterase 4B, cAMP-specific [Source:HGNC Symbol;Acc:8781]
ENSG00000138115	-2.07373	0.0194777	CYP2C8	cytochrome P450, family 2, subfamily C, polypeptide 8 [Source:HGNC Symbol;Acc:2622]
ENSG00000156735	1.4962	0.0195142	BAG4	BCL2-associated athanogene 4 [Source:HGNC Symbol;Acc:940]
ENSG00000136942	-1.35281	0.0195173	RPL35	ribosomal protein L35 [Source:HGNC Symbol;Acc:10344]
ENSG00000102172	1.6531	0.0195206	SMS	spermine synthase [Source:HGNC Symbol;Acc:11123]
ENSG00000122756	3.52855	0.0195349	CNTFR	ciliary neurotrophic factor receptor [Source:HGNC Symbol;Acc:2170]
ENSG00000263155	-1.52161	0.019539	MYZAP	myocardial zonula adherens protein [Source:HGNC Symbol;Acc:43444]
ENSG00000187535	-1.34124	0.0195742	IFT140	intraflagellar transport 140 homolog (Chlamydomonas) [Source:HGNC Symbol;Acc:29077]
ENSG00000143515	1.34996	0.0196241	ATP8B2	ATPase, aminophospholipid transporter, class I, type 8B, member 2 [Source:HGNC Symbol;Acc:13534]
ENSG00000140326	-1.41475	0.0196351	CDAN1	codanin 1 [Source:HGNC Symbol;Acc:1713]
ENSG00000256895	-4.58052	0.0196668	C21ORF116	0
ENSG00000166257	1.77089	0.0197229	SCN3B	sodium channel, voltage-gated, type III, beta subunit [Source:HGNC Symbol;Acc:20665]
ENSG00000206344	-1.63535	0.0197301	HCG27	HLA complex group 27 (non-protein coding) [Source:HGNC Symbol;Acc:27366]
ENSG00000261857	-2.27602	0.019734	MIA	melanoma inhibitory activity [Source:HGNC Symbol;Acc:7076]
ENSG00000161642	-1.40419	0.0197415	ZNF385A	zinc finger protein 385A [Source:HGNC Symbol;Acc:17521]
ENSG00000142945	-1.94493	0.0197466	KIF2C	kinesin family member 2C [Source:HGNC Symbol;Acc:6393]
ENSG00000135925	-3.28703	0.0197535	WNT10A	wingless-type MMTV integration site family, member 10A [Source:HGNC Symbol;Acc:13829]
ENSG00000162998	2.23198	0.0197712	FRZB	frizzled-related protein [Source:HGNC Symbol;Acc:3959]
ENSG00000169836	-3.4376	0.0197839	TACR3	tachykinin receptor 3 [Source:HGNC Symbol;Acc:11528]
ENSG00000070778	1.45155	0.0197868	PTPN21	protein tyrosine phosphatase, non-receptor type 21 [Source:HGNC Symbol;Acc:9651]
ENSG00000172458	2.38748	0.020012	IL17D	interleukin 17D [Source:HGNC Symbol;Acc:5984]
ENSG00000165806	-1.96954	0.0200214	CASP7	caspase 7, apoptosis-related cysteine peptidase [Source:HGNC Symbol;Acc:1508]
ENSG00000083444	1.41302	0.0200614	PLOD1	procollagen-lysine, 2-oxoglutarate 5-dioxygenase 1 [Source:HGNC Symbol;Acc:9081]
ENSG00000258572	-3.23502	0.0200893	RP11-1070N10.3	Uncharacterized protein [Source:UniProtKB/TrEMBL;Acc:G3V3U0]
ENSG00000076928	-1.35804	0.0201193	ARHGEF1	Rho guanine nucleotide exchange factor (GEF) 1 [Source:HGNC Symbol;Acc:681]
ENSG00000109572	-1.51139	0.0201208	CLCN3	chloride channel, voltage-sensitive 3 [Source:HGNC Symbol;Acc:2021]
ENSG00000185201	-1.47996	0.0201539	IFITM2	interferon induced transmembrane protein 2 [Source:HGNC Symbol;Acc:5413]
ENSG00000144460	-4.95995	0.0201589	NYAP2	neuronal tyrosine-phosphorylated phosphoinositide-3-kinase adaptor 2 [Source:HGNC Symbol;Acc:29291]
ENSG00000078018	1.5878	0.0201913	MAP2	microtubule-associated protein 2 [Source:HGNC Symbol;Acc:6839]
ENSG00000198648	1.37929	0.020228	STK39	serine threonine kinase 39 [Source:HGNC Symbol;Acc:17717]
ENSG00000165105	-1.66986	0.0202843	RASEF	RAS and EF-hand domain containing [Source:HGNC Symbol;Acc:26464]
ENSG00000080166	-1.90508	0.0202882	DCT	dopachrome tautomerase [Source:HGNC Symbol;Acc:2709]
ENSG00000111859	1.48811	0.0203774	NEDD9	neural precursor cell expressed, developmentally down-regulated 9 [Source:HGNC Symbol;Acc:7733]
ENSG00000176428	-1.67708	0.0203871	VPS37D	vacuolar protein sorting 37 homolog D (S. cerevisiae) [Source:HGNC Symbol;Acc:18287]
ENSG00000197070	-1.29815	0.0204103	ARRDC1	arrestin domain containing 1 [Source:HGNC Symbol;Acc:28633]
ENSG00000205517	-1.60712	0.0205275	RGL3	ral guanine nucleotide dissociation stimulator-like 3 [Source:HGNC Symbol;Acc:30282]
ENSG00000128266	2.19399	0.0206246	GNAZ	guanine nucleotide binding protein (G protein), alpha z polypeptide [Source:HGNC Symbol;Acc:4395]
ENSG00000176678	-1.7129	0.0206572	FOXL1	forkhead box L1 [Source:HGNC Symbol;Acc:3817]
ENSG00000120333	1.33641	0.0206876	MRPS14	mitochondrial ribosomal protein S14 [Source:HGNC Symbol;Acc:14049]
ENSG00000185761	1.6666	0.0207521	ADAMTSL5	ADAMTS-like 5 [Source:HGNC Symbol;Acc:27912]
ENSG00000106278	-1.95868	0.0207535	PTPRZ1	protein tyrosine phosphatase, receptor-type, Z polypeptide 1 [Source:HGNC Symbol;Acc:9685]
ENSG00000249915	1.32709	0.0207556	PDCD6	programmed cell death 6 [Source:HGNC Symbol;Acc:8765]
ENSG00000154721	1.3011	0.0207841	JAM2	junctional adhesion molecule 2 [Source:HGNC Symbol;Acc:14686]
ENSG00000164897	-1.37236	0.0208575	TMUB1	transmembrane and ubiquitin-like domain containing 1 [Source:HGNC Symbol;Acc:21709]
ENSG00000144285	-1.95057	0.0208997	SCN1A	sodium channel, voltage-gated, type I, alpha subunit [Source:HGNC Symbol;Acc:10585]
ENSG00000125966	2.71563	0.0209061	MMP24	matrix metallopeptidase 24 (membrane-inserted) [Source:HGNC Symbol;Acc:7172]
ENSG00000133121	1.39923	0.0209421	STARD13	StAR-related lipid transfer (START) domain containing 13 [Source:HGNC Symbol;Acc:19164]
ENSG00000092345	38.28	0.0209472	DAZL	deleted in azoospermia-like [Source:HGNC Symbol;Acc:2685]
ENSG00000136463	1.30593	0.0209726	TACO1	translational activator of mitochondrially encoded cytochrome c oxidase I [Source:HGNC Symbol;Acc:24316]
ENSG00000120907	-1.78246	0.0210031	ADRA1A	adrenoceptor alpha 1A [Source:HGNC Symbol;Acc:277]
ENSG00000115170	1.35162	0.0210329	ACVR1	activin A receptor, type I [Source:HGNC Symbol;Acc:171]
ENSG00000184937	1.93036	0.0210662	WT1	Wilms tumor 1 [Source:HGNC Symbol;Acc:12796]
ENSG00000129636	1.38096	0.0210677	ITFG1	integrin alpha FG-GAP repeat containing 1 [Source:HGNC Symbol;Acc:30697]
ENSG00000069974	-1.6316	0.0210709	RAB27A	RAB27A, member RAS oncogene family [Source:HGNC Symbol;Acc:9766]
ENSG00000115365	1.31345	0.0211049	LANCL1	LanC lantibiotic synthetase component C-like 1 (bacterial) [Source:HGNC Symbol;Acc:6508]
ENSG00000163739	-2.30941	0.02111	CXCL1	chemokine (C-X-C motif) ligand 1 (melanoma growth stimulating activity, alpha) [Source:HGNC Symbol;Acc:4602]
ENSG00000120054	-33.1379	0.0211159	CPN1	carboxypeptidase N, polypeptide 1 [Source:HGNC Symbol;Acc:2312]
ENSG00000099957	1.8763	0.0211342	P2RX6	purinergic receptor P2X, ligand-gated ion channel, 6 [Source:HGNC Symbol;Acc:8538]
ENSG00000077585	1.38276	0.021186	GPR137B	G protein-coupled receptor 137B [Source:HGNC Symbol;Acc:11862]
ENSG00000134046	-1.41821	0.0212111	MBD2	methyl-CpG binding domain protein 2 [Source:HGNC Symbol;Acc:6917]
ENSG00000156869	1.55599	0.0212325	FRRS1	ferric-chelate reductase 1 [Source:HGNC Symbol;Acc:27622]
ENSG00000182196	-1.2962	0.0212335	ARL6IP4	ADP-ribosylation-like factor 6 interacting protein 4 [Source:HGNC Symbol;Acc:18076]
ENSG00000001626	-2.68389	0.0212412	CFTR	cystic fibrosis transmembrane conductance regulator (ATP-binding cassette sub-family C, member 7) [Source:HGNC Symbol;Acc:1884]
ENSG00000137225	-2.40325	0.0212626	CAPN11	calpain 11 [Source:HGNC Symbol;Acc:1478]
ENSG00000198842	1.78245	0.0212667	DUSP27	dual specificity phosphatase 27 (putative) [Source:HGNC Symbol;Acc:25034]
ENSG00000182636	1.36093	0.0213158	NDN	necdin, melanoma antigen (MAGE) family member [Source:HGNC Symbol;Acc:7675]
ENSG00000142513	-5.47437	0.0213637	ACPT	acid phosphatase, testicular [Source:HGNC Symbol;Acc:14376]
ENSG00000174599	2.66911	0.0214447	TRAM1L1	translocation associated membrane protein 1-like 1 [Source:HGNC Symbol;Acc:28371]
ENSG00000250565	1.83101	0.0214823	ATP6V1E2	ATPase, H+ transporting, lysosomal 31kDa, V1 subunit E2 [Source:HGNC Symbol;Acc:18125]
ENSG00000103496	-1.34311	0.0215331	STX4	syntaxin 4 [Source:HGNC Symbol;Acc:11439]
ENSG00000134326	-1.89656	0.0215656	CMPK2	cytidine monophosphate (UMP-CMP) kinase 2, mitochondrial [Source:HGNC Symbol;Acc:27015]
ENSG00000143006	-3.99889	0.0215743	DMRTB1	DMRT-like family B with proline-rich C-terminal, 1 [Source:HGNC Symbol;Acc:13913]
ENSG00000172725	-1.31229	0.0215795	CORO1B	coronin, actin binding protein, 1B [Source:HGNC Symbol;Acc:2253]
ENSG00000112280	2.74884	0.0216589	COL9A1	collagen, type IX, alpha 1 [Source:HGNC Symbol;Acc:2217]
ENSG00000148735	-3.19983	0.021682	PLEKHS1	pleckstrin homology domain containing, family S member 1 [Source:HGNC Symbol;Acc:26285]
ENSG00000086544	-1.35315	0.0217168	ITPKC	inositol-trisphosphate 3-kinase C [Source:HGNC Symbol;Acc:14897]
ENSG00000120437	-1.53805	0.0217211	ACAT2	acetyl-CoA acetyltransferase 2 [Source:HGNC Symbol;Acc:94]
ENSG00000176845	-1.30674	0.021738	METRNL	meteorin, glial cell differentiation regulator-like [Source:HGNC Symbol;Acc:27584]
ENSG00000147724	-1.82819	0.0217976	FAM135B	family with sequence similarity 135, member B [Source:HGNC Symbol;Acc:28029]
ENSG00000143702	-1.44587	0.0218265	CEP170	centrosomal protein 170kDa [Source:HGNC Symbol;Acc:28920]
ENSG00000176410	1.34908	0.0218892	DNAJC30	DnaJ (Hsp40) homolog, subfamily C, member 30 [Source:HGNC Symbol;Acc:16410]
ENSG00000196361	-1.70019	0.0219081	ELAVL3	ELAV (embryonic lethal, abnormal vision, Drosophila)-like 3 (Hu antigen C) [Source:HGNC Symbol;Acc:3314]
ENSG00000102317	-1.58844	0.0219162	RBM3	RNA binding motif (RNP1, RRM) protein 3 [Source:HGNC Symbol;Acc:9900]
ENSG00000046653	-1.5692	0.021973	GPM6B	glycoprotein M6B [Source:HGNC Symbol;Acc:4461]
ENSG00000152582	-3.62131	0.0219826	SPEF2	sperm flagellar 2 [Source:HGNC Symbol;Acc:26293]
ENSG00000228032	6.59507	0.0219958	C14orf144	chromosome 14 open reading frame 144 [Source:HGNC Symbol;Acc:20358]
ENSG00000089682	-1.34231	0.0220282	RBM41	RNA binding motif protein 41 [Source:HGNC Symbol;Acc:25617]
ENSG00000174837	-2.71221	0.0220734	EMR1	egf-like module containing, mucin-like, hormone receptor-like 1 [Source:HGNC Symbol;Acc:3336]
ENSG00000108798	-1.54782	0.022106	ABI3	ABI family, member 3 [Source:HGNC Symbol;Acc:29859]
ENSG00000109158	1.42723	0.0221152	GABRA4	gamma-aminobutyric acid (GABA) A receptor, alpha 4 [Source:HGNC Symbol;Acc:4078]
ENSG00000162576	1.59456	0.0221797	MXRA8	matrix-remodelling associated 8 [Source:HGNC Symbol;Acc:7542]
ENSG00000196459	1.65964	0.0222208	TRAPPC2	trafficking protein particle complex 2 [Source:HGNC Symbol;Acc:23068]
ENSG00000149050	2.63448	0.0222301	ZNF214	zinc finger protein 214 [Source:HGNC Symbol;Acc:13006]
ENSG00000044524	1.82163	0.0222742	EPHA3	EPH receptor A3 [Source:HGNC Symbol;Acc:3387]
ENSG00000116717	1.4431	0.0223028	GADD45A	growth arrest and DNA-damage-inducible, alpha [Source:HGNC Symbol;Acc:4095]
ENSG00000099326	-1.34085	0.0223362	MZF1	myeloid zinc finger 1 [Source:HGNC Symbol;Acc:13108]
ENSG00000233101	-2.84064	0.0223381	HOXB-AS3	HOXB cluster antisense RNA 3 [Source:HGNC Symbol;Acc:40283]
ENSG00000169340	-2.10172	0.0223445	PDILT	protein disulfide isomerase-like, testis expressed [Source:HGNC Symbol;Acc:27338]
ENSG00000137054	1.3504	0.0223555	POLR1E	polymerase (RNA) I polypeptide E, 53kDa [Source:HGNC Symbol;Acc:17631]
ENSG00000183479	-3.17442	0.0223786	TREX2	three prime repair exonuclease 2 [Source:HGNC Symbol;Acc:12270]
ENSG00000133317	-2.98005	0.0223984	LGALS12	lectin, galactoside-binding, soluble, 12 [Source:HGNC Symbol;Acc:15788]
ENSG00000177465	2.3129	0.0224378	ACOT4	acyl-CoA thioesterase 4 [Source:HGNC Symbol;Acc:19748]
ENSG00000101138	1.29892	0.0224421	CSTF1	cleavage stimulation factor, 3' pre-RNA, subunit 1, 50kDa [Source:HGNC Symbol;Acc:2483]
ENSG00000124812	-6.50872	0.0224778	CRISP1	cysteine-rich secretory protein 1 [Source:HGNC Symbol;Acc:304]
ENSG00000123453	2.21951	0.0225181	SARDH	sarcosine dehydrogenase [Source:HGNC Symbol;Acc:10536]
ENSG00000108175	1.29349	0.022566	ZMIZ1	zinc finger, MIZ-type containing 1 [Source:HGNC Symbol;Acc:16493]
ENSG00000134308	1.3546	0.0226204	YWHAQ	tyrosine 3-monooxygenase/tryptophan 5-monooxygenase activation protein, theta polypeptide [Source:HGNC Symbol;Acc:12854]
ENSG00000186399	3.08374	0.0226356	GOLGA8R	golgin A8 family, member R [Source:HGNC Symbol;Acc:44407]
ENSG00000125648	1.3272	0.0226549	SLC25A23	solute carrier family 25 (mitochondrial carrier; phosphate carrier), member 23 [Source:HGNC Symbol;Acc:19375]
ENSG00000110719	-1.4231	0.0226738	TCIRG1	T-cell, immune regulator 1, ATPase, H+ transporting, lysosomal V0 subunit A3 [Source:HGNC Symbol;Acc:11647]
ENSG00000172139	-1.5793	0.0227086	SLC9C1	solute carrier family 9, subfamily C (Na+-transporting carboxylic acid decarboxylase), member 1 [Source:HGNC Symbol;Acc:31401]
ENSG00000214050	1.91008	0.0227133	FBXO16	F-box protein 16 [Source:HGNC Symbol;Acc:13618]
ENSG00000173572	-4.91281	0.0227354	NLRP13	NLR family, pyrin domain containing 13 [Source:HGNC Symbol;Acc:22937]
ENSG00000239672	-1.53483	0.0227513	NME1	NME/NM23 nucleoside diphosphate kinase 1 [Source:HGNC Symbol;Acc:7849]
ENSG00000141200	-3.58007	0.0227708	KIF2B	kinesin family member 2B [Source:HGNC Symbol;Acc:29443]
ENSG00000183160	2.86845	0.0228062	TMEM119	transmembrane protein 119 [Source:HGNC Symbol;Acc:27884]
ENSG00000115325	1.68988	0.0228647	DOK1	docking protein 1, 62kDa (downstream of tyrosine kinase 1) [Source:HGNC Symbol;Acc:2990]
ENSG00000156535	-1.69635	0.0228816	CD109	CD109 molecule [Source:HGNC Symbol;Acc:21685]
ENSG00000163629	1.55672	0.0229203	PTPN13	protein tyrosine phosphatase, non-receptor type 13 (APO-1/CD95 (Fas)-associated phosphatase) [Source:HGNC Symbol;Acc:9646]
ENSG00000204711	-2.45269	0.022928	C9orf135	chromosome 9 open reading frame 135 [Source:HGNC Symbol;Acc:31422]
ENSG00000039537	1.43234	0.0230299	C6	complement component 6 [Source:HGNC Symbol;Acc:1339]
ENSG00000119977	1.37184	0.0230715	TCTN3	tectonic family member 3 [Source:HGNC Symbol;Acc:24519]
ENSG00000135341	1.33875	0.023092	MAP3K7	mitogen-activated protein kinase kinase kinase 7 [Source:HGNC Symbol;Acc:6859]
ENSG00000110448	3.06406	0.023099	CD5	CD5 molecule [Source:HGNC Symbol;Acc:1685]
ENSG00000030419	1.43839	0.0231464	IKZF2	IKAROS family zinc finger 2 (Helios) [Source:HGNC Symbol;Acc:13177]
ENSG00000151458	1.50155	0.0231626	ANKRD50	ankyrin repeat domain 50 [Source:HGNC Symbol;Acc:29223]
ENSG00000078081	8.65828	0.0232694	LAMP3	lysosomal-associated membrane protein 3 [Source:HGNC Symbol;Acc:14582]
ENSG00000228696	-2.89692	0.0232927	ARL17B	ADP-ribosylation factor-like 17B [Source:HGNC Symbol;Acc:32387]
ENSG00000175352	2.80312	0.0232976	NRIP3	nuclear receptor interacting protein 3 [Source:HGNC Symbol;Acc:1167]
ENSG00000237172	1.41064	0.0233959	B3GNT9	UDP-GlcNAc:betaGal beta-1,3-N-acetylglucosaminyltransferase 9 [Source:HGNC Symbol;Acc:28714]
ENSG00000114853	1.34573	0.0233978	ZBTB47	zinc finger and BTB domain containing 47 [Source:HGNC Symbol;Acc:26955]
ENSG00000138814	-1.29306	0.0234299	PPP3CA	protein phosphatase 3, catalytic subunit, alpha isozyme [Source:HGNC Symbol;Acc:9314]
ENSG00000118307	-2.25451	0.0234937	CASC1	cancer susceptibility candidate 1 [Source:HGNC Symbol;Acc:29599]
ENSG00000124802	1.35207	0.0235356	EEF1E1	eukaryotic translation elongation factor 1 epsilon 1 [Source:HGNC Symbol;Acc:3212]
ENSG00000100416	-1.30313	0.0236118	TRMU	tRNA 5-methylaminomethyl-2-thiouridylate methyltransferase [Source:HGNC Symbol;Acc:25481]
ENSG00000169689	-1.32027	0.0236236	STRA13	stimulated by retinoic acid 13 [Source:HGNC Symbol;Acc:11422]
ENSG00000144214	-1.74436	0.0236236	LYG1	lysozyme G-like 1 [Source:HGNC Symbol;Acc:27014]
ENSG00000037241	1.37548	0.0236662	RPL26L1	ribosomal protein L26-like 1 [Source:HGNC Symbol;Acc:17050]
ENSG00000182379	1.99289	0.0237346	NXPH4	neurexophilin 4 [Source:HGNC Symbol;Acc:8078]
ENSG00000182173	-1.48893	0.0238869	TSEN54	tRNA splicing endonuclease 54 homolog (S. cerevisiae) [Source:HGNC Symbol;Acc:27561]
ENSG00000164220	2.42271	0.023888	F2RL2	coagulation factor II (thrombin) receptor-like 2 [Source:HGNC Symbol;Acc:3539]
ENSG00000142875	1.4756	0.0238902	PRKACB	protein kinase, cAMP-dependent, catalytic, beta [Source:HGNC Symbol;Acc:9381]
ENSG00000130950	-9.04699	0.0239476	FAM22F	family with sequence similarity 22, member F [Source:HGNC Symbol;Acc:23450]
ENSG00000187690	-3.23502	0.0239529	CXorf67	chromosome X open reading frame 67 [Source:HGNC Symbol;Acc:33738]
ENSG00000168032	2.65769	0.0239581	ENTPD3	ectonucleoside triphosphate diphosphohydrolase 3 [Source:HGNC Symbol;Acc:3365]
ENSG00000133019	-1.89486	0.0239628	CHRM3	cholinergic receptor, muscarinic 3 [Source:HGNC Symbol;Acc:1952]
ENSG00000112297	-1.93224	0.0239802	AIM1	absent in melanoma 1 [Source:HGNC Symbol;Acc:356]
ENSG00000113389	1.55031	0.0240044	NPR3	natriuretic peptide receptor C/guanylate cyclase C (atrionatriuretic peptide receptor C) [Source:HGNC Symbol;Acc:7945]
ENSG00000103326	-1.31315	0.0241537	SOLH	small optic lobes homolog (Drosophila) [Source:HGNC Symbol;Acc:11182]
ENSG00000160190	-1.42204	0.0241626	SLC37A1	solute carrier family 37 (glycerol-3-phosphate transporter), member 1 [Source:HGNC Symbol;Acc:11024]
ENSG00000159167	-1.73005	0.0241978	STC1	stanniocalcin 1 [Source:HGNC Symbol;Acc:11373]
ENSG00000090020	1.51735	0.0242129	SLC9A1	solute carrier family 9, subfamily A (NHE1, cation proton antiporter 1), member 1 [Source:HGNC Symbol;Acc:11071]
ENSG00000162873	-2.27904	0.0242467	KLHDC8A	kelch domain containing 8A [Source:HGNC Symbol;Acc:25573]
ENSG00000175356	2.0794	0.0243675	SCUBE2	signal peptide, CUB domain, EGF-like 2 [Source:HGNC Symbol;Acc:30425]
ENSG00000176973	-1.33824	0.0243684	FAM89B	family with sequence similarity 89, member B [Source:HGNC Symbol;Acc:16708]
ENSG00000206503	-1.41324	0.024391	HLA-A	major histocompatibility complex, class I, A [Source:HGNC Symbol;Acc:4931]
ENSG00000134363	-1.58646	0.0244172	FST	follistatin [Source:HGNC Symbol;Acc:3971]
ENSG00000166839	-1.55417	0.0245028	ANKDD1A	ankyrin repeat and death domain containing 1A [Source:HGNC Symbol;Acc:28002]
ENSG00000174564	-1.75942	0.0245558	IL20RB	interleukin 20 receptor beta [Source:HGNC Symbol;Acc:6004]
ENSG00000183798	2.78199	0.0245727	EMILIN3	elastin microfibril interfacer 3 [Source:HGNC Symbol;Acc:16123]
ENSG00000182287	-1.49859	0.0247322	AP1S2	adaptor-related protein complex 1, sigma 2 subunit [Source:HGNC Symbol;Acc:560]
ENSG00000150687	1.43706	0.0247455	PRSS23	protease, serine, 23 [Source:HGNC Symbol;Acc:14370]
ENSG00000196976	1.31043	0.0247759	LAGE3	L antigen family, member 3 [Source:HGNC Symbol;Acc:26058]
ENSG00000164124	1.32498	0.0248215	TMEM144	transmembrane protein 144 [Source:HGNC Symbol;Acc:25633]
ENSG00000101144	-2.09534	0.0248343	BMP7	bone morphogenetic protein 7 [Source:HGNC Symbol;Acc:1074]
ENSG00000162227	-1.43717	0.0248456	TAF6L	TAF6-like RNA polymerase II, p300/CBP-associated factor (PCAF)-associated factor, 65kDa [Source:HGNC Symbol;Acc:17305]
ENSG00000132185	4.58277	0.0248533	FCRLA	Fc receptor-like A [Source:HGNC Symbol;Acc:18504]
ENSG00000120057	3.96952	0.024904	SFRP5	secreted frizzled-related protein 5 [Source:HGNC Symbol;Acc:10779]
ENSG00000165084	-1.77283	0.0249041	C8orf34	chromosome 8 open reading frame 34 [Source:HGNC Symbol;Acc:30905]
ENSG00000076258	1.49191	0.0249292	FMO4	flavin containing monooxygenase 4 [Source:HGNC Symbol;Acc:3772]
ENSG00000151414	1.42048	0.0249492	NEK7	NIMA-related kinase 7 [Source:HGNC Symbol;Acc:13386]
ENSG00000221821	-1.43107	0.0249533	C6orf226	chromosome 6 open reading frame 226 [Source:HGNC Symbol;Acc:34431]
ENSG00000014138	-1.57618	0.0250008	POLA2	polymerase (DNA directed), alpha 2, accessory subunit [Source:HGNC Symbol;Acc:30073]
ENSG00000182156	-3.73269	0.0250374	ENPP7	ectonucleotide pyrophosphatase/phosphodiesterase 7 [Source:HGNC Symbol;Acc:23764]
ENSG00000164104	1.33733	0.0250589	HMGB2	high mobility group box 2 [Source:HGNC Symbol;Acc:5000]
ENSG00000183628	-1.45222	0.0250627	DGCR6	DiGeorge syndrome critical region gene 6 [Source:HGNC Symbol;Acc:2846]
ENSG00000186188	35.6172	0.0250631	FFAR4	free fatty acid receptor 4 [Source:HGNC Symbol;Acc:19061]
ENSG00000132470	-1.55168	0.0250673	ITGB4	integrin, beta 4 [Source:HGNC Symbol;Acc:6158]
ENSG00000165152	1.32238	0.0251312	TMEM246	transmembrane protein 246 [Source:HGNC Symbol;Acc:28180]
ENSG00000183914	-1.89486	0.0251724	DNAH2	dynein, axonemal, heavy chain 2 [Source:HGNC Symbol;Acc:2948]
ENSG00000072958	1.30385	0.0252374	AP1M1	adaptor-related protein complex 1, mu 1 subunit [Source:HGNC Symbol;Acc:13667]
ENSG00000186104	-1.38443	0.0252757	CYP2R1	cytochrome P450, family 2, subfamily R, polypeptide 1 [Source:HGNC Symbol;Acc:20580]
ENSG00000162604	1.34719	0.0252803	TM2D1	TM2 domain containing 1 [Source:HGNC Symbol;Acc:24142]
ENSG00000148832	-1.5282	0.0253382	PAOX	polyamine oxidase (exo-N4-amino) [Source:HGNC Symbol;Acc:20837]
ENSG00000177363	-1.79415	0.0253728	LRRN4CL	LRRN4 C-terminal like [Source:HGNC Symbol;Acc:33724]
ENSG00000160051	1.72835	0.0254166	IQCC	IQ motif containing C [Source:HGNC Symbol;Acc:25545]
ENSG00000149346	2.25899	0.0254478	SLX4IP	SLX4 interacting protein [Source:HGNC Symbol;Acc:16225]
ENSG00000173482	1.35942	0.02546	PTPRM	protein tyrosine phosphatase, receptor type, M [Source:HGNC Symbol;Acc:9675]
ENSG00000187187	1.55031	0.0255267	ZNF546	zinc finger protein 546 [Source:HGNC Symbol;Acc:28671]
ENSG00000114805	2.4537	0.025535	PLCH1	phospholipase C, eta 1 [Source:HGNC Symbol;Acc:29185]
ENSG00000136936	-1.42996	0.0255357	XPA	xeroderma pigmentosum, complementation group A [Source:HGNC Symbol;Acc:12814]
ENSG00000165259	-1.45603	0.0255443	HDX	highly divergent homeobox [Source:HGNC Symbol;Acc:26411]
ENSG00000185862	1.91607	0.0256308	EVI2B	ecotropic viral integration site 2B [Source:HGNC Symbol;Acc:3500]
ENSG00000134970	1.29269	0.0256337	TMED7	transmembrane emp24 protein transport domain containing 7 [Source:HGNC Symbol;Acc:24253]
ENSG00000161682	3.58147	0.0256397	FAM171A2	family with sequence similarity 171, member A2 [Source:HGNC Symbol;Acc:30480]
ENSG00000146072	1.5758	0.0256424	TNFRSF21	tumor necrosis factor receptor superfamily, member 21 [Source:HGNC Symbol;Acc:13469]
ENSG00000116833	-1.94933	0.0256584	NR5A2	nuclear receptor subfamily 5, group A, member 2 [Source:HGNC Symbol;Acc:7984]
ENSG00000008128	-1.34912	0.0257186	CDK11A	cyclin-dependent kinase 11A [Source:HGNC Symbol;Acc:1730]
ENSG00000179915	-1.73682	0.025806	NRXN1	neurexin 1 [Source:HGNC Symbol;Acc:8008]
ENSG00000059588	-1.30086	0.0258284	TARBP1	TAR (HIV-1) RNA binding protein 1 [Source:HGNC Symbol;Acc:11568]
ENSG00000150048	-1.34704	0.026013	CLEC1A	C-type lectin domain family 1, member A [Source:HGNC Symbol;Acc:24355]
ENSG00000162482	-2.13487	0.0260291	AKR7A3	aldo-keto reductase family 7, member A3 (aflatoxin aldehyde reductase) [Source:HGNC Symbol;Acc:390]
ENSG00000132002	1.32689	0.0261587	DNAJB1	DnaJ (Hsp40) homolog, subfamily B, member 1 [Source:HGNC Symbol;Acc:5270]
ENSG00000240505	-4.22324	0.0261915	TNFRSF13B	tumor necrosis factor receptor superfamily, member 13B [Source:HGNC Symbol;Acc:18153]
ENSG00000152049	-1.53151	0.0262073	KCNE4	potassium voltage-gated channel, Isk-related family, member 4 [Source:HGNC Symbol;Acc:6244]
ENSG00000221890	1.44616	0.026214	NPTXR	neuronal pentraxin receptor [Source:HGNC Symbol;Acc:7954]
ENSG00000173124	-4.91281	0.0262463	C10orf129	chromosome 10 open reading frame 129 [Source:HGNC Symbol;Acc:31665]
ENSG00000067066	-1.5757	0.0262698	SP100	SP100 nuclear antigen [Source:HGNC Symbol;Acc:11206]
ENSG00000228474	1.36219	0.0262838	OST4	oligosaccharyltransferase 4 homolog (S. cerevisiae) [Source:HGNC Symbol;Acc:32483]
ENSG00000107020	1.45996	0.0263009	PLGRKT	plasminogen receptor, C-terminal lysine transmembrane protein [Source:HGNC Symbol;Acc:23633]
ENSG00000165478	-2.38773	0.0263107	HEPACAM	hepatic and glial cell adhesion molecule [Source:HGNC Symbol;Acc:26361]
ENSG00000165621	-3.25825	0.0263295	OXGR1	oxoglutarate (alpha-ketoglutarate) receptor 1 [Source:HGNC Symbol;Acc:4531]
ENSG00000141150	-1.41331	0.0265314	RASL10B	RAS-like, family 10, member B [Source:HGNC Symbol;Acc:30295]
ENSG00000172209	1.76354	0.0265815	GPR22	G protein-coupled receptor 22 [Source:HGNC Symbol;Acc:4477]
ENSG00000102871	-1.39563	0.0266199	TRADD	TNFRSF1A-associated via death domain [Source:HGNC Symbol;Acc:12030]
ENSG00000244165	-1.47332	0.0266218	P2RY11	purinergic receptor P2Y, G-protein coupled, 11 [Source:HGNC Symbol;Acc:8540]
ENSG00000165124	1.40555	0.0266235	SVEP1	sushi, von Willebrand factor type A, EGF and pentraxin domain containing 1 [Source:HGNC Symbol;Acc:15985]
ENSG00000095713	-1.89335	0.0266267	CRTAC1	cartilage acidic protein 1 [Source:HGNC Symbol;Acc:14882]
ENSG00000146005	-2.03615	0.0266472	PSD2	pleckstrin and Sec7 domain containing 2 [Source:HGNC Symbol;Acc:19092]
ENSG00000160973	-3.37166	0.0266638	FOXH1	forkhead box H1 [Source:HGNC Symbol;Acc:3814]
ENSG00000204301	-1.34135	0.0266727	NOTCH4	notch 4 [Source:HGNC Symbol;Acc:7884]
ENSG00000153930	-3.25825	0.0268059	ANKFN1	ankyrin-repeat and fibronectin type III domain containing 1 [Source:HGNC Symbol;Acc:26766]
ENSG00000138944	-1.84787	0.0268998	KIAA1644	KIAA1644 [Source:HGNC Symbol;Acc:29335]
ENSG00000166268	-2.54713	0.0269171	MYRFL	myelin regulatory factor-like [Source:HGNC Symbol;Acc:26316]
ENSG00000198843	1.29683	0.0269184	SELT	selenoprotein T precursor [Source:RefSeq peptide;Acc:NP_057359]
ENSG00000100473	2.6401	0.0269307	COCH	coagulation factor C homolog, cochlin (Limulus polyphemus) [Source:HGNC Symbol;Acc:2180]
ENSG00000154025	-2.5126	0.0269444	SLC5A10	solute carrier family 5 (sodium/glucose cotransporter), member 10 [Source:HGNC Symbol;Acc:23155]
ENSG00000169131	-1.37848	0.0269955	ZNF354A	zinc finger protein 354A [Source:HGNC Symbol;Acc:11628]
ENSG00000197798	1.51082	0.0270177	FAM118B	family with sequence similarity 118, member B [Source:HGNC Symbol;Acc:26110]
ENSG00000136895	-1.31992	0.0270292	GARNL3	GTPase activating Rap/RanGAP domain-like 3 [Source:HGNC Symbol;Acc:25425]
ENSG00000143772	-1.38276	0.0270403	ITPKB	inositol-trisphosphate 3-kinase B [Source:HGNC Symbol;Acc:6179]
ENSG00000162367	-1.51708	0.0270573	TAL1	T-cell acute lymphocytic leukemia 1 [Source:HGNC Symbol;Acc:11556]
ENSG00000131015	2.20557	0.0270925	ULBP2	UL16 binding protein 2 [Source:HGNC Symbol;Acc:14894]
ENSG00000177732	-1.42029	0.0271035	SOX12	SRY (sex determining region Y)-box 12 [Source:HGNC Symbol;Acc:11198]
ENSG00000204022	-11.2405	0.0271304	LIPJ	lipase, family member J [Source:HGNC Symbol;Acc:21773]
ENSG00000119138	1.29694	0.027147	KLF9	Kruppel-like factor 9 [Source:HGNC Symbol;Acc:1123]
ENSG00000175161	-1.68536	0.0271982	CADM2	cell adhesion molecule 2 [Source:HGNC Symbol;Acc:29849]
ENSG00000188277	-3.68744	0.0272048	C15orf62	chromosome 15 open reading frame 62 [Source:HGNC Symbol;Acc:34489]
ENSG00000128285	5.33374	0.027208	MCHR1	melanin-concentrating hormone receptor 1 [Source:HGNC Symbol;Acc:4479]
ENSG00000170677	1.40004	0.0272375	SOCS6	suppressor of cytokine signaling 6 [Source:HGNC Symbol;Acc:16833]
ENSG00000155959	1.39989	0.0272961	VBP1	von Hippel-Lindau binding protein 1 [Source:HGNC Symbol;Acc:12662]
ENSG00000174374	1.51063	0.0272982	WBSCR16	Williams-Beuren syndrome chromosome region 16 [Source:HGNC Symbol;Acc:14948]
ENSG00000114631	1.88082	0.027334	PODXL2	podocalyxin-like 2 [Source:HGNC Symbol;Acc:17936]
ENSG00000138061	-1.4541	0.0273784	CYP1B1	cytochrome P450, family 1, subfamily B, polypeptide 1 [Source:HGNC Symbol;Acc:2597]
ENSG00000186654	-1.80602	0.0275248	PRR5	proline rich 5 (renal) [Source:HGNC Symbol;Acc:31682]
ENSG00000178175	-1.78458	0.0275355	ZNF366	zinc finger protein 366 [Source:HGNC Symbol;Acc:18316]
ENSG00000134256	-1.83288	0.0275434	CD101	CD101 molecule [Source:HGNC Symbol;Acc:5949]
ENSG00000187837	-1.32657	0.0275737	HIST1H1C	histone cluster 1, H1c [Source:HGNC Symbol;Acc:4716]
ENSG00000169031	1.81508	0.0276052	COL4A3	collagen, type IV, alpha 3 (Goodpasture antigen) [Source:HGNC Symbol;Acc:2204]
ENSG00000111801	-1.57133	0.0276078	BTN3A3	butyrophilin, subfamily 3, member A3 [Source:HGNC Symbol;Acc:1140]
ENSG00000167315	1.34373	0.027617	ACAA2	acetyl-CoA acyltransferase 2 [Source:HGNC Symbol;Acc:83]
ENSG00000171346	-1.67223	0.0276515	KRT15	keratin 15 [Source:HGNC Symbol;Acc:6421]
ENSG00000205143	-9.04699	0.0276629	ARID3C	AT rich interactive domain 3C (BRIGHT-like) [Source:HGNC Symbol;Acc:21209]
ENSG00000104941	38.28	0.0276883	RSPH6A	radial spoke head 6 homolog A (Chlamydomonas) [Source:HGNC Symbol;Acc:14241]
ENSG00000163975	1.60653	0.0276996	MFI2	antigen p97 (melanoma associated) identified by monoclonal antibodies 133.2 and 96.5 [Source:HGNC Symbol;Acc:7037]
ENSG00000124795	-1.31688	0.0277252	DEK	DEK oncogene [Source:HGNC Symbol;Acc:2768]
ENSG00000172469	1.38333	0.0277287	MANEA	mannosidase, endo-alpha [Source:HGNC Symbol;Acc:21072]
ENSG00000140939	1.38757	0.0277772	NOL3	nucleolar protein 3 (apoptosis repressor with CARD domain) [Source:HGNC Symbol;Acc:7869]
ENSG00000186190	-5.23859	0.0279084	BPIFB3	BPI fold containing family B, member 3 [Source:HGNC Symbol;Acc:16178]
ENSG00000136699	-1.29254	0.0279225	SMPD4	sphingomyelin phosphodiesterase 4, neutral membrane (neutral sphingomyelinase-3) [Source:HGNC Symbol;Acc:32949]
ENSG00000166527	-2.89841	0.0279254	CLEC4D	C-type lectin domain family 4, member D [Source:HGNC Symbol;Acc:14554]
ENSG00000090920	-2.1718	0.0279351	FCGBP	Fc fragment of IgG binding protein [Source:HGNC Symbol;Acc:13572]
ENSG00000140545	1.32256	0.0280222	MFGE8	milk fat globule-EGF factor 8 protein [Source:HGNC Symbol;Acc:7036]
ENSG00000206422	-4.58052	0.0281509	LRRC30	leucine rich repeat containing 30 [Source:HGNC Symbol;Acc:30219]
ENSG00000100206	2.41871	0.02816	DMC1	DMC1 dosage suppressor of mck1 homolog, meiosis-specific homologous recombination (yeast) [Source:HGNC Symbol;Acc:2927]
ENSG00000224997	-2.2066	0.0282032	AL049840.1	Uncharacterized protein; cDNA FLJ53535 [Source:UniProtKB/TrEMBL;Acc:B4DK98]
ENSG00000106123	-1.37001	0.0282126	EPHB6	EPH receptor B6 [Source:HGNC Symbol;Acc:3396]
ENSG00000182870	-3.32361	0.0282722	GALNT9	UDP-N-acetyl-alpha-D-galactosamine:polypeptide N-acetylgalactosaminyltransferase 9 (GalNAc-T9) [Source:HGNC Symbol;Acc:4131]
ENSG00000118507	-1.45572	0.0282724	AKAP7	A kinase (PRKA) anchor protein 7 [Source:HGNC Symbol;Acc:377]
ENSG00000169439	1.296	0.0282915	SDC2	syndecan 2 [Source:HGNC Symbol;Acc:10659]
ENSG00000163737	-11.2405	0.0283097	PF4	platelet factor 4 [Source:HGNC Symbol;Acc:8861]
ENSG00000158301	1.4639	0.0283651	GPRASP2	G protein-coupled receptor associated sorting protein 2 [Source:HGNC Symbol;Acc:25169]
ENSG00000162999	1.34846	0.0283729	DUSP19	dual specificity phosphatase 19 [Source:HGNC Symbol;Acc:18894]
ENSG00000111725	1.32719	0.0284064	PRKAB1	protein kinase, AMP-activated, beta 1 non-catalytic subunit [Source:HGNC Symbol;Acc:9378]
ENSG00000169181	3.27173	0.0284699	GSG1L	GSG1-like [Source:HGNC Symbol;Acc:28283]
ENSG00000080007	-2.1276	0.0285127	DDX43	DEAD (Asp-Glu-Ala-Asp) box polypeptide 43 [Source:HGNC Symbol;Acc:18677]
ENSG00000204614	-4.22324	0.0285148	TRIM40	tripartite motif containing 40 [Source:HGNC Symbol;Acc:18736]
ENSG00000215612	-4.22324	0.0285148	HMX1	H6 family homeobox 1 [Source:HGNC Symbol;Acc:5017]
ENSG00000101463	1.60055	0.0285551	SYNDIG1	synapse differentiation inducing 1 [Source:HGNC Symbol;Acc:15885]
ENSG00000122707	1.63085	0.0285681	RECK	reversion-inducing-cysteine-rich protein with kazal motifs [Source:HGNC Symbol;Acc:11345]
ENSG00000111602	-1.6809	0.0286179	TIMELESS	timeless circadian clock [Source:HGNC Symbol;Acc:11813]
ENSG00000150782	2.69661	0.0286717	IL18	interleukin 18 (interferon-gamma-inducing factor) [Source:HGNC Symbol;Acc:5986]
ENSG00000132704	-4.58052	0.0287195	FCRL2	Fc receptor-like 2 [Source:HGNC Symbol;Acc:14875]
ENSG00000167103	-1.99372	0.0287968	PIP5KL1	phosphatidylinositol-4-phosphate 5-kinase-like 1 [Source:HGNC Symbol;Acc:28711]
ENSG00000198482	1.33093	0.0288013	ZNF808	zinc finger protein 808 [Source:HGNC Symbol;Acc:33230]
ENSG00000124786	1.29121	0.0288286	SLC35B3	solute carrier family 35, member B3 [Source:HGNC Symbol;Acc:21601]
ENSG00000174080	1.34348	0.0288453	CTSF	cathepsin F [Source:HGNC Symbol;Acc:2531]
ENSG00000104774	-1.35672	0.0289009	MAN2B1	mannosidase, alpha, class 2B, member 1 [Source:HGNC Symbol;Acc:6826]
ENSG00000247626	1.4055	0.0289901	MARS2	methionyl-tRNA synthetase 2, mitochondrial [Source:HGNC Symbol;Acc:25133]
ENSG00000196950	1.42956	0.0290326	SLC39A10	solute carrier family 39 (zinc transporter), member 10 [Source:HGNC Symbol;Acc:20861]
ENSG00000140367	1.38599	0.0291447	UBE2Q2	ubiquitin-conjugating enzyme E2Q family member 2 [Source:HGNC Symbol;Acc:19248]
ENSG00000196787	3.75248	0.0291832	HIST1H2AG	histone cluster 1, H2ag [Source:HGNC Symbol;Acc:4737]
ENSG00000040275	-1.5703	0.0292016	SPDL1	spindle apparatus coiled-coil protein 1 [Source:HGNC Symbol;Acc:26010]
ENSG00000169660	-1.34039	0.0292499	HEXDC	hexosaminidase (glycosyl hydrolase family 20, catalytic domain) containing [Source:HGNC Symbol;Acc:26307]
ENSG00000166869	-4.22324	0.0292616	CHP2	calcineurin-like EF-hand protein 2 [Source:HGNC Symbol;Acc:24927]
ENSG00000250506	-1.54356	0.0292933	CDK3	cyclin-dependent kinase 3 [Source:HGNC Symbol;Acc:1772]
ENSG00000130414	1.3427	0.0292999	NDUFA10	NADH dehydrogenase (ubiquinone) 1 alpha subcomplex, 10, 42kDa [Source:HGNC Symbol;Acc:7684]
ENSG00000138347	1.45706	0.0293556	MYPN	myopalladin [Source:HGNC Symbol;Acc:23246]
[truncated: 441 more rows]
